# Supplementary material for: Native speakers like affixes, L2 speakers like letters? An overt visual priming study investigating the role of orthography in L2 morphological processing
Source: PLoS One. 2019 Dec 23;14(12):e0226482. doi: 10.1371/journal.pone.0226482 (PMC6927598; doi:10.1371/journal.pone.0226482)
Supplement: S1 Appendix — Note that the letters ä, ö, ü, and ß are transcribed as, respectively, ‘ae’, ‘oe’, ‘ue’, and ‘ss’. (CSV) [file pone.0226482.s001.csv]

prime	target	item_code	set	item_number	prime_type	overlap_type
Aenderung	aendern	10011	morphological	1	derived
klein	aendern	10012	morphological	1	unrelated
aendern	aendern	10013	morphological	1	identity
geaendert	aendern	10014	morphological	1	inflected
Fuetterung	fuettern	10021	morphological	2	derived
Scheune	fuettern	10022	morphological	2	unrelated
fuettern	fuettern	10023	morphological	2	identity
gefuettert	fuettern	10024	morphological	2	inflected
Stoerung	stoeren	10031	morphological	3	derived
frisch	stoeren	10032	morphological	3	unrelated
stoeren	stoeren	10033	morphological	3	identity
gestoert	stoeren	10034	morphological	3	inflected
Drehung	drehen	10041	morphological	4	derived
Teppich	drehen	10042	morphological	4	unrelated
drehen	drehen	10043	morphological	4	identity
gedreht	drehen	10044	morphological	4	inflected
Oeffnung	oeffnen	10051	morphological	5	derived
streng	oeffnen	10052	morphological	5	unrelated
oeffnen	oeffnen	10053	morphological	5	identity
geoeffnet	oeffnen	10054	morphological	5	inflected
Kuendigung	kuendigen	10061	morphological	6	derived
Batterie	kuendigen	10062	morphological	6	unrelated
kuendigen	kuendigen	10063	morphological	6	identity
gekuendigt	kuendigen	10064	morphological	6	inflected
Lenkung	lenken	10071	morphological	7	derived
privat	lenken	10072	morphological	7	unrelated
lenken	lenken	10073	morphological	7	identity
gelenkt	lenken	10074	morphological	7	inflected
Aeusserung	aeussern	10081	morphological	8	derived
Teufel	aeussern	10082	morphological	8	unrelated
aeussern	aeussern	10083	morphological	8	identity
geaeussert	aeussern	10084	morphological	8	inflected
Lieferung	liefern	10091	morphological	9	derived
scharf	liefern	10092	morphological	9	unrelated
liefern	liefern	10093	morphological	9	identity
geliefert	liefern	10094	morphological	9	inflected
Schenkung	schenken	10101	morphological	10	derived
Knochen	schenken	10102	morphological	10	unrelated
schenken	schenken	10103	morphological	10	identity
geschenkt	schenken	10104	morphological	10	inflected
Loesung	loesen	10111	morphological	11	derived
knapp	loesen	10112	morphological	11	unrelated
loesen	loesen	10113	morphological	11	identity
geloest	loesen	10114	morphological	11	inflected
Fuehrung	fuehren	10121	morphological	12	derived
Brief	fuehren	10122	morphological	12	unrelated
fuehren	fuehren	10123	morphological	12	identity
gefuehrt	fuehren	10124	morphological	12	inflected
Rettung	retten	10131	morphological	13	derived
schwarz	retten	10132	morphological	13	unrelated
retten	retten	10133	morphological	13	identity
gerettet	retten	10134	morphological	13	inflected
Kuerzung	kuerzen	10141	morphological	14	derived
Storch	kuerzen	10142	morphological	14	unrelated
kuerzen	kuerzen	10143	morphological	14	identity
gekuerzt	kuerzen	10144	morphological	14	inflected
Drohung	drohen	10151	morphological	15	derived
schraeg	drohen	10152	morphological	15	unrelated
drohen	drohen	10153	morphological	15	identity
gedroht	drohen	10154	morphological	15	inflected
Steigerung	steigern	10161	morphological	16	derived
Flasche	steigern	10162	morphological	16	unrelated
steigern	steigern	10163	morphological	16	identity
gesteigert	steigern	10164	morphological	16	inflected
Trennung	trennen	10171	morphological	17	derived
schlimm	trennen	10172	morphological	17	unrelated
trennen	trennen	10173	morphological	17	identity
getrennt	trennen	10174	morphological	17	inflected
Bohrung	bohren	10181	morphological	18	derived
Pfanne	bohren	10182	morphological	18	unrelated
bohren	bohren	10183	morphological	18	identity
gebohrt	bohren	10184	morphological	18	inflected
Taeuschung	taeuschen	10191	morphological	19	derived
schlank	taeuschen	10192	morphological	19	unrelated
taeuschen	taeuschen	10193	morphological	19	identity
getaeuscht	taeuschen	10194	morphological	19	inflected
Pruefung	pruefen	10201	morphological	20	derived
Spiegel	pruefen	10202	morphological	20	unrelated
pruefen	pruefen	10203	morphological	20	identity
geprueft	pruefen	10204	morphological	20	inflected
Wanderung	wandern	10211	morphological	21	derived
komplett	wandern	10212	morphological	21	unrelated
wandern	wandern	10213	morphological	21	identity
gewandert	wandern	10214	morphological	21	inflected
Forderung	fordern	10221	morphological	22	derived
Artikel	fordern	10222	morphological	22	unrelated
fordern	fordern	10223	morphological	22	identity
gefordert	fordern	10224	morphological	22	inflected
Sammlung	sammeln	10231	morphological	23	derived
huebsch	sammeln	10232	morphological	23	unrelated
sammeln	sammeln	10233	morphological	23	identity
gesammelt	sammeln	10234	morphological	23	inflected
uebung	ueben	10241	morphological	24	derived
Wolf	ueben	10242	morphological	24	unrelated
ueben	ueben	10243	morphological	24	identity
geuebt	ueben	10244	morphological	24	inflected
Weigerung	weigern	10251	morphological	25	derived
kaputt	weigern	10252	morphological	25	unrelated
weigern	weigern	10253	morphological	25	identity
geweigert	weigern	10254	morphological	25	inflected
Ehrung	ehren	10261	morphological	26	derived
Dampf	ehren	10262	morphological	26	unrelated
ehren	ehren	10263	morphological	26	identity
geehrt	ehren	10264	morphological	26	inflected
Warnung	warnen	10271	morphological	27	derived
flach	warnen	10272	morphological	27	unrelated
warnen	warnen	10273	morphological	27	identity
gewarnt	warnen	10274	morphological	27	inflected
Sicherung	sichern	10281	morphological	28	derived
Fleisch	sichern	10282	morphological	28	unrelated
sichern	sichern	10283	morphological	28	identity
gesichert	sichern	10284	morphological	28	inflected
Schaf	schaffen	20291	orthographic	29	related	initial
Biene	schaffen	20292	orthographic	29	unrelated	initial
schaffen	schaffen	20293	orthographic	29	identity	initial
Regel	Regen	20301	orthographic	30	related	initial
Prinz	Regen	20302	orthographic	30	unrelated	initial
Regen	Regen	20303	orthographic	30	identity	initial
Schwein	weinen	20311	orthographic	31	related	medial
Schmutz	weinen	20312	orthographic	31	unrelated	medial
weinen	weinen	20313	orthographic	31	identity	medial
Schule	Schuh	20321	orthographic	32	related	initial
Technik	Schuh	20322	orthographic	32	unrelated	initial
Schuh	Schuh	20323	orthographic	32	identity	initial
Apfel	Fell	20331	orthographic	33	related	medial
Knopf	Fell	20332	orthographic	33	unrelated	medial
Fell	Fell	20333	orthographic	33	identity	medial
Wache	wachsen	20341	orthographic	34	related	initial
Alarm	wachsen	20342	orthographic	34	unrelated	initial
wachsen	wachsen	20343	orthographic	34	identity	initial
schwindeln	Wind	20351	orthographic	35	related	medial
schnarchen	Wind	20352	orthographic	35	unrelated	medial
Wind	Wind	20353	orthographic	35	identity	medial
reiten	Reise	20361	orthographic	36	related	initial
malen	Reise	20362	orthographic	36	unrelated	initial
Reise	Reise	20363	orthographic	36	identity	initial
sprechen	rechnen	20371	orthographic	37	related	medial
finden	rechnen	20372	orthographic	37	unrelated	medial
rechnen	rechnen	20373	orthographic	37	identity	medial
Schachtel	Schal	20381	orthographic	38	related	initial
Trompete	Schal	20382	orthographic	38	unrelated	initial
Schal	Schal	20383	orthographic	38	identity	initial
brauchen	tauchen	20391	orthographic	39	related	medial
schreiben	tauchen	20392	orthographic	39	unrelated	medial
tauchen	tauchen	20393	orthographic	39	identity	medial
Tasche	Tasse	20401	orthographic	40	related	initial
Stoff	Tasse	20402	orthographic	40	unrelated	initial
Tasse	Tasse	20403	orthographic	40	identity	initial
schauen	Haus	20411	orthographic	41	related	medial
laecheln	Haus	20412	orthographic	41	unrelated	medial
Haus	Haus	20413	orthographic	41	identity	medial
Tante	Tanne	20421	orthographic	42	related	initial
Sturm	Tanne	20422	orthographic	42	unrelated	initial
Tanne	Tanne	20423	orthographic	42	identity	initial
loeschen	Scheck	20431	orthographic	43	related	medial
troesten	Scheck	20432	orthographic	43	unrelated	medial
Scheck	Scheck	20433	orthographic	43	identity	medial
Kasten	Kasse	20441	orthographic	44	related	initial
Schwan	Kasse	20442	orthographic	44	unrelated	initial
Kasse	Kasse	20443	orthographic	44	identity	initial
Eule	heulen	20451	orthographic	45	related	medial
Pilz	heulen	20452	orthographic	45	unrelated	medial
heulen	heulen	20453	orthographic	45	identity	medial
schlafen	Schlange	20461	orthographic	46	related	initial
zwingen	Schlange	20462	orthographic	46	unrelated	initial
Schlange	Schlange	20463	orthographic	46	identity	initial
schweigen	Wein	20471	orthographic	47	related	medial
springen	Wein	20472	orthographic	47	unrelated	medial
Wein	Wein	20473	orthographic	47	identity	medial
denken	danken	20481	orthographic	48	related	medial
hoeren	danken	20482	orthographic	48	unrelated	medial
danken	danken	20483	orthographic	48	identity	medial
grinsen	Insel	20491	orthographic	49	related	medial
stinken	Insel	20492	orthographic	49	unrelated	medial
Insel	Insel	20493	orthographic	49	identity	medial
Kartoffel	Karte	20501	orthographic	50	related	initial
Petersilie	Karte	20502	orthographic	50	unrelated	initial
Karte	Karte	20503	orthographic	50	identity	initial
Engel	Geld	20511	orthographic	51	related	medial
Stirn	Geld	20512	orthographic	51	unrelated	medial
Geld	Geld	20513	orthographic	51	identity	medial
schneiden	Schnee	20521	orthographic	52	related	initial
fluechten	Schnee	20522	orthographic	52	unrelated	initial
Schnee	Schnee	20523	orthographic	52	identity	initial
Tisch	Stuhl	30531	semantic	53	related
Licht	Stuhl	30532	semantic	53	unrelated
Stuhl	Stuhl	30533	semantic	53	identity
Zug	Bahn	30541	semantic	54	related
Hof	Bahn	30542	semantic	54	unrelated
Bahn	Bahn	30543	semantic	54	identity
Soldat	Krieg	30551	semantic	55	related
Etappe	Krieg	30552	semantic	55	unrelated
Krieg	Krieg	30553	semantic	55	identity
Doktor	Arzt	30561	semantic	56	related
Presse	Arzt	30562	semantic	56	unrelated
Arzt	Arzt	30563	semantic	56	identity
Zeit	Uhr	30571	semantic	57	related
Herr	Uhr	30572	semantic	57	unrelated
Uhr	Uhr	30573	semantic	57	identity
Bild	Foto	30581	semantic	58	related
Land	Foto	30582	semantic	58	unrelated
Foto	Foto	30583	semantic	58	identity
Wueste	Sand	30591	semantic	59	related
Zitat	Sand	30592	semantic	59	unrelated
Sand	Sand	30593	semantic	59	identity
Matrose	Seemann	30601	semantic	60	related
Tablette	Seemann	30602	semantic	60	unrelated
Seemann	Seemann	30603	semantic	60	identity
Kirche	Gebet	30611	semantic	61	related
Woche	Gebet	30612	semantic	61	unrelated
Gebet	Gebet	30613	semantic	61	identity
Tonne	Fass	30621	semantic	62	related
Wiese	Fass	30622	semantic	62	unrelated
Fass	Fass	30623	semantic	62	identity
Guertel	Hose	30631	semantic	63	related
Sperre	Hose	30632	semantic	63	unrelated
Hose	Hose	30633	semantic	63	identity
Gardine	Vorhang	30641	semantic	64	related
Gazelle	Vorhang	30642	semantic	64	unrelated
Vorhang	Vorhang	30643	semantic	64	identity
Motor	Auto	30651	semantic	65	related
Name	Auto	30652	semantic	65	unrelated
Auto	Auto	30653	semantic	65	identity
Stadt	Dorf	30661	semantic	66	related
Grund	Dorf	30662	semantic	66	unrelated
Dorf	Dorf	30663	semantic	66	identity
Frau	Mann	30671	semantic	67	related
Teil	Mann	30672	semantic	67	unrelated
Mann	Mann	30673	semantic	67	identity
Boot	Schiff	30681	semantic	68	related
Burg	Schiff	30682	semantic	68	unrelated
Schiff	Schiff	30683	semantic	68	identity
Wolke	Himmel	30691	semantic	69	related
Kunde	Himmel	30692	semantic	69	unrelated
Himmel	Himmel	30693	semantic	69	identity
Hut	Muetze	30701	semantic	70	related
Lob	Muetze	30702	semantic	70	unrelated
Muetze	Muetze	30703	semantic	70	identity
Vase	Blume	30711	semantic	71	related
Nonne	Blume	30712	semantic	71	unrelated
Blume	Blume	30713	semantic	71	identity
Truhe	Kiste	30721	semantic	72	related
Ampel	Kiste	30722	semantic	72	unrelated
Kiste	Kiste	30723	semantic	72	identity
Banane	Affe	30731	semantic	73	related
Forelle	Affe	30732	semantic	73	unrelated
Affe	Affe	30733	semantic	73	identity
Herd	Ofen	30741	semantic	74	related
Kuss	Ofen	30742	semantic	74	unrelated
Ofen	Ofen	30743	semantic	74	identity
Zweig	Baum	30751	semantic	75	related
Wucht	Baum	30752	semantic	75	unrelated
Baum	Baum	30753	semantic	75	identity
Krawatte	Schlips	30761	semantic	76	related
Passage	Schlips	30762	semantic	76	unrelated
Schlips	Schlips	30763	semantic	76	identity
