# Supplementary material for: Native speakers like affixes, L2 speakers like letters? An overt visual priming study investigating the role of orthography in L2 morphological processing
Source: PLoS One. 2019 Dec 23;14(12):e0226482. doi: 10.1371/journal.pone.0226482 (PMC6927598; doi:10.1371/journal.pone.0226482)
Supplement: S1 Dataset — (CSV) [file pone.0226482.s002.csv]

item_code	subject_code	group	gender	age	German_test	list	list_order	set	prime_type	rt	trial_number	accuracy	rt_onlycorrect	rt_onlycorrect_withoutoutliers	prime	target	overlap_type
10011	442	L2	female	28	29	1	2	Morphological	Derived	496.09	395	1	496.09	496.09	Aenderung	aendern	NA
10011	405	L2	female	27	27	1	2	Morphological	Derived	472.85	395	1	472.85	472.85	Aenderung	aendern	NA
10011	437	L2	female	29	29	1	2	Morphological	Derived	597.12	395	1	597.12	597.12	Aenderung	aendern	NA
10011	302	L1	female	25	29	1	1	Morphological	Derived	651.41	6	1	651.41	651.41	Aenderung	aendern	NA
10011	433	L2	male	23	23	1	1	Morphological	Derived	750.47	6	1	750.47	750.47	Aenderung	aendern	NA
10011	329	L1	female	21	NA	1	2	Morphological	Derived	715.99	395	1	715.99	715.99	Aenderung	aendern	NA
10011	421	L2	female	25	29	1	2	Morphological	Derived	606.72	395	1	606.72	606.72	Aenderung	aendern	NA
10011	301	L1	female	25	30	1	1	Morphological	Derived	561.6	6	1	561.6	561.6	Aenderung	aendern	NA
10011	413	L2	female	22	22	1	2	Morphological	Derived	741.03	395	1	741.03	741.03	Aenderung	aendern	NA
10011	337	L1	female	21	NA	1	2	Morphological	Derived	783.83	395	1	783.83	783.83	Aenderung	aendern	NA
10011	432	L2	male	32	24	1	2	Morphological	Derived	454.96	395	1	454.96	454.96	Aenderung	aendern	NA
10011	417	L2	female	32	28	1	1	Morphological	Derived	769.91	6	1	769.91	769.91	Aenderung	aendern	NA
10011	425	L2	female	26	27	1	1	Morphological	Derived	537.3	6	1	537.3	537.3	Aenderung	aendern	NA
10011	305	L1	male	39	29	1	2	Morphological	Derived	543.3	395	1	543.3	543.3	Aenderung	aendern	NA
10011	307	L1	female	29	28	1	2	Morphological	Derived	807.94	395	1	807.94	807.94	Aenderung	aendern	NA
10011	333	L1	female	20	27	1	1	Morphological	Derived	552.27	6	1	552.27	552.27	Aenderung	aendern	NA
10011	303	L1	female	18	28	1	1	Morphological	Derived	695.77	6	1	695.77	695.77	Aenderung	aendern	NA
10011	401	L2	female	28	23	1	1	Morphological	Derived	790.49	6	1	790.49	790.49	Aenderung	aendern	NA
10011	306	L1	female	22	29	1	2	Morphological	Derived	454.78	395	1	454.78	454.78	Aenderung	aendern	NA
10011	409	L2	female	30	22	1	1	Morphological	Derived	623.52	6	1	623.52	623.52	Aenderung	aendern	NA
10011	304	L1	female	24	29	1	1	Morphological	Derived	464.01	6	1	464.01	464.01	Aenderung	aendern	NA
10011	445	L2	female	20	23	1	1	Morphological	Derived	691.51	6	1	691.51	691.51	Aenderung	aendern	NA
10012	438	L2	female	25	28	2	2	Morphological	Unrelated	664.62	395	1	664.62	664.62	klein	aendern	NA
10012	313	L1	female	26	27	2	2	Morphological	Unrelated	533.74	395	1	533.74	533.74	klein	aendern	NA
10012	446	L2	female	27	30	2	1	Morphological	Unrelated	1011.42	6	0	NA	NA	klein	aendern	NA
10012	339	L1	female	20	NA	2	2	Morphological	Unrelated	591.37	395	1	591.37	591.37	klein	aendern	NA
10012	309	L1	male	23	30	2	1	Morphological	Unrelated	732.89	6	1	732.89	732.89	klein	aendern	NA
10012	426	L2	female	27	26	2	1	Morphological	Unrelated	949.99	6	1	949.99	949.99	klein	aendern	NA
10012	418	L2	female	28	28	2	1	Morphological	Unrelated	500.61	6	1	500.61	500.61	klein	aendern	NA
10012	308	L1	female	30	29	2	1	Morphological	Unrelated	674.78	6	1	674.78	674.78	klein	aendern	NA
10012	314	L1	female	23	27	2	2	Morphological	Unrelated	423.12	395	1	423.12	423.12	klein	aendern	NA
10012	330	L1	female	21	30	2	2	Morphological	Unrelated	500.25	395	1	500.25	500.25	klein	aendern	NA
10012	402	L2	male	26	29	2	1	Morphological	Unrelated	945.55	6	1	945.55	945.55	klein	aendern	NA
10012	311	L1	female	23	28	2	1	Morphological	Unrelated	567.86	6	1	567.86	567.86	klein	aendern	NA
10012	414	L2	female	26	22	2	2	Morphological	Unrelated	577.49	395	1	577.49	577.49	klein	aendern	NA
10012	334	L1	female	26	30	2	1	Morphological	Unrelated	489.28	6	1	489.28	489.28	klein	aendern	NA
10012	422	L2	female	33	28	2	2	Morphological	Unrelated	644.77	395	1	644.77	644.77	klein	aendern	NA
10012	439	L2	male	25	26	2	2	Morphological	Unrelated	487.93	395	1	487.93	487.93	klein	aendern	NA
10012	406	L2	female	26	28	2	2	Morphological	Unrelated	569.49	395	1	569.49	569.49	klein	aendern	NA
10012	310	L1	male	23	28	2	1	Morphological	Unrelated	572.48	6	1	572.48	572.48	klein	aendern	NA
10012	411	L2	female	31	27	2	1	Morphological	Unrelated	829.11	6	1	829.11	829.11	klein	aendern	NA
10012	429	L2	female	26	27	2	2	Morphological	Unrelated	926.05	395	1	926.05	926.05	klein	aendern	NA
10012	434	L2	female	44	27	2	1	Morphological	Unrelated	741.87	6	1	741.87	741.87	klein	aendern	NA
10012	312	L1	female	19	28	2	2	Morphological	Unrelated	397.31	395	1	397.31	397.31	klein	aendern	NA
10013	320	L1	male	21	28	3	2	Morphological	Identity	355.68	395	1	355.68	355.68	aendern	aendern	NA
10013	423	L2	female	37	23	3	2	Morphological	Identity	494.83	395	1	494.83	494.83	aendern	aendern	NA
10013	430	L2	female	24	27	3	2	Morphological	Identity	445.52	395	1	445.52	445.52	aendern	aendern	NA
10013	321	L1	female	23	29	3	2	Morphological	Identity	479.02	395	1	479.02	479.02	aendern	aendern	NA
10013	319	L1	male	26	29	3	2	Morphological	Identity	509.48	395	1	509.48	509.48	aendern	aendern	NA
10013	315	L1	female	22	29	3	1	Morphological	Identity	489.51	6	1	489.51	489.51	aendern	aendern	NA
10013	340	L1	female	24	NA	3	2	Morphological	Identity	685.73	395	1	685.73	685.73	aendern	aendern	NA
10013	443	L2	female	22	21	3	2	Morphological	Identity	462.29	395	1	462.29	462.29	aendern	aendern	NA
10013	403	L2	female	32	27	3	1	Morphological	Identity	1013.94	6	1	1013.94	1013.94	aendern	aendern	NA
10013	440	L2	female	24	24	3	2	Morphological	Identity	718.24	395	1	718.24	718.24	aendern	aendern	NA
10013	435	L2	male	37	27	3	1	Morphological	Identity	855.3	6	1	855.3	855.3	aendern	aendern	NA
10013	415	L2	female	25	23	3	2	Morphological	Identity	1051.86	395	1	1051.86	1051.86	aendern	aendern	NA
10013	316	L1	female	20	28	3	1	Morphological	Identity	526.15	6	1	526.15	526.15	aendern	aendern	NA
10013	419	L2	female	23	28	3	1	Morphological	Identity	482.33	6	1	482.33	482.33	aendern	aendern	NA
10013	410	L2	male	24	26	3	1	Morphological	Identity	884.86	6	1	884.86	884.86	aendern	aendern	NA
10013	317	L1	female	19	29	3	1	Morphological	Identity	2175.72	6	1	2175.72	NA	aendern	aendern	NA
10013	447	L2	female	37	24	3	1	Morphological	Identity	696.18	6	1	696.18	696.18	aendern	aendern	NA
10013	427	L2	female	21	23	3	1	Morphological	Identity	438.83	6	1	438.83	438.83	aendern	aendern	NA
10013	318	L1	female	25	29	3	1	Morphological	Identity	485.39	6	1	485.39	485.39	aendern	aendern	NA
10013	335	L1	female	23	29	3	1	Morphological	Identity	534.77	6	1	534.77	534.77	aendern	aendern	NA
10013	407	L2	female	30	30	3	2	Morphological	Identity	568.91	395	1	568.91	568.91	aendern	aendern	NA
10013	331	L1	female	25	29	3	2	Morphological	Identity	460.95	395	1	460.95	460.95	aendern	aendern	NA
10014	408	L2	female	31	28	4	2	Morphological	Inflected	481.07	395	1	481.07	481.07	geaendert	aendern	NA
10014	431	L2	female	29	25	4	2	Morphological	Inflected	776.84	395	1	776.84	776.84	geaendert	aendern	NA
10014	404	L2	female	27	23	4	1	Morphological	Inflected	881.04	6	1	881.04	881.04	geaendert	aendern	NA
10014	412	L2	female	20	26	4	1	Morphological	Inflected	979.51	6	1	979.51	979.51	geaendert	aendern	NA
10014	338	L1	male	28	28	4	2	Morphological	Inflected	405.76	395	1	405.76	405.76	geaendert	aendern	NA
10014	436	L2	female	29	29	4	1	Morphological	Inflected	680.64	6	1	680.64	680.64	geaendert	aendern	NA
10014	332	L1	female	24	29	4	2	Morphological	Inflected	493.52	395	1	493.52	493.52	geaendert	aendern	NA
10014	428	L2	female	26	25	4	1	Morphological	Inflected	629.69	6	1	629.69	629.69	geaendert	aendern	NA
10014	441	L2	female	22	24	4	2	Morphological	Inflected	739.65	395	1	739.65	739.65	geaendert	aendern	NA
10014	416	L2	male	20	29	4	2	Morphological	Inflected	531.55	395	1	531.55	531.55	geaendert	aendern	NA
10014	322	L1	female	24	30	4	1	Morphological	Inflected	608.62	6	1	608.62	608.62	geaendert	aendern	NA
10014	420	L2	female	21	27	4	1	Morphological	Inflected	508.78	6	1	508.78	508.78	geaendert	aendern	NA
10014	326	L1	female	29	28	4	2	Morphological	Inflected	867.15	395	1	867.15	867.15	geaendert	aendern	NA
10014	327	L1	female	27	29	4	2	Morphological	Inflected	453.11	395	1	453.11	453.11	geaendert	aendern	NA
10014	336	L1	female	22	NA	4	1	Morphological	Inflected	1108.6	6	1	1108.6	1108.6	geaendert	aendern	NA
10014	444	L2	female	22	25	4	2	Morphological	Inflected	581.26	395	1	581.26	581.26	geaendert	aendern	NA
10014	324	L1	female	24	25	4	1	Morphological	Inflected	1525.63	6	1	1525.63	1525.63	geaendert	aendern	NA
10014	448	L2	female	26	20	4	1	Morphological	Inflected	558.24	6	1	558.24	558.24	geaendert	aendern	NA
10014	424	L2	female	31	25	4	2	Morphological	Inflected	550.33	395	1	550.33	550.33	geaendert	aendern	NA
10014	328	L1	female	21	30	4	2	Morphological	Inflected	384.19	395	1	384.19	384.19	geaendert	aendern	NA
10014	325	L1	female	20	29	4	1	Morphological	Inflected	372.84	6	1	372.84	372.84	geaendert	aendern	NA
10014	323	L1	female	23	29	4	1	Morphological	Inflected	854.61	6	1	854.61	854.61	geaendert	aendern	NA
10021	424	L2	female	31	25	4	2	Morphological	Derived	703.27	380	1	703.27	703.27	Fuetterung	fuettern	NA
10021	326	L1	female	29	28	4	2	Morphological	Derived	740.39	380	1	740.39	740.39	Fuetterung	fuettern	NA
10021	436	L2	female	29	29	4	1	Morphological	Derived	975.77	21	1	975.77	975.77	Fuetterung	fuettern	NA
10021	324	L1	female	24	25	4	1	Morphological	Derived	924.4	21	1	924.4	924.4	Fuetterung	fuettern	NA
10021	325	L1	female	20	29	4	1	Morphological	Derived	507.57	21	1	507.57	507.57	Fuetterung	fuettern	NA
10021	332	L1	female	24	29	4	2	Morphological	Derived	454.42	380	1	454.42	454.42	Fuetterung	fuettern	NA
10021	323	L1	female	23	29	4	1	Morphological	Derived	637.3	21	1	637.3	637.3	Fuetterung	fuettern	NA
10021	448	L2	female	26	20	4	1	Morphological	Derived	580.94	21	1	580.94	580.94	Fuetterung	fuettern	NA
10021	336	L1	female	22	NA	4	1	Morphological	Derived	795.7	21	1	795.7	795.7	Fuetterung	fuettern	NA
10021	322	L1	female	24	30	4	1	Morphological	Derived	535.39	21	1	535.39	535.39	Fuetterung	fuettern	NA
10021	431	L2	female	29	25	4	2	Morphological	Derived	929.66	380	0	NA	NA	Fuetterung	fuettern	NA
10021	327	L1	female	27	29	4	2	Morphological	Derived	430.31	380	1	430.31	430.31	Fuetterung	fuettern	NA
10021	412	L2	female	20	26	4	1	Morphological	Derived	961.96	21	1	961.96	961.96	Fuetterung	fuettern	NA
10021	328	L1	female	21	30	4	2	Morphological	Derived	577.35	380	1	577.35	577.35	Fuetterung	fuettern	NA
10021	338	L1	male	28	28	4	2	Morphological	Derived	574.61	380	1	574.61	574.61	Fuetterung	fuettern	NA
10021	444	L2	female	22	25	4	2	Morphological	Derived	802.82	380	1	802.82	802.82	Fuetterung	fuettern	NA
10021	404	L2	female	27	23	4	1	Morphological	Derived	848.17	21	1	848.17	848.17	Fuetterung	fuettern	NA
10021	428	L2	female	26	25	4	1	Morphological	Derived	508.77	21	1	508.77	508.77	Fuetterung	fuettern	NA
10021	416	L2	male	20	29	4	2	Morphological	Derived	860.51	380	0	NA	NA	Fuetterung	fuettern	NA
10021	420	L2	female	21	27	4	1	Morphological	Derived	499.76	21	1	499.76	499.76	Fuetterung	fuettern	NA
10021	441	L2	female	22	24	4	2	Morphological	Derived	681.03	380	1	681.03	681.03	Fuetterung	fuettern	NA
10021	408	L2	female	31	28	4	2	Morphological	Derived	634.02	380	1	634.02	634.02	Fuetterung	fuettern	NA
10022	307	L1	female	29	28	1	2	Morphological	Unrelated	1057.26	380	1	1057.26	1057.26	Scheune	fuettern	NA
10022	432	L2	male	32	24	1	2	Morphological	Unrelated	471.89	380	0	NA	NA	Scheune	fuettern	NA
10022	306	L1	female	22	29	1	2	Morphological	Unrelated	552	380	1	552	552	Scheune	fuettern	NA
10022	417	L2	female	32	28	1	1	Morphological	Unrelated	681.04	21	1	681.04	681.04	Scheune	fuettern	NA
10022	405	L2	female	27	27	1	2	Morphological	Unrelated	889.73	380	0	NA	NA	Scheune	fuettern	NA
10022	401	L2	female	28	23	1	1	Morphological	Unrelated	1228.28	21	1	1228.28	1228.28	Scheune	fuettern	NA
10022	409	L2	female	30	22	1	1	Morphological	Unrelated	894.91	21	1	894.91	894.91	Scheune	fuettern	NA
10022	301	L1	female	25	30	1	1	Morphological	Unrelated	672.29	21	1	672.29	672.29	Scheune	fuettern	NA
10022	425	L2	female	26	27	1	1	Morphological	Unrelated	664.92	21	1	664.92	664.92	Scheune	fuettern	NA
10022	421	L2	female	25	29	1	2	Morphological	Unrelated	519.54	380	1	519.54	519.54	Scheune	fuettern	NA
10022	303	L1	female	18	28	1	1	Morphological	Unrelated	598.53	21	1	598.53	598.53	Scheune	fuettern	NA
10022	304	L1	female	24	29	1	1	Morphological	Unrelated	478.73	21	1	478.73	478.73	Scheune	fuettern	NA
10022	437	L2	female	29	29	1	2	Morphological	Unrelated	798.02	380	1	798.02	798.02	Scheune	fuettern	NA
10022	413	L2	female	22	22	1	2	Morphological	Unrelated	1363.15	380	1	1363.15	1363.15	Scheune	fuettern	NA
10022	302	L1	female	25	29	1	1	Morphological	Unrelated	730.05	21	1	730.05	730.05	Scheune	fuettern	NA
10022	445	L2	female	20	23	1	1	Morphological	Unrelated	638.73	21	1	638.73	638.73	Scheune	fuettern	NA
10022	442	L2	female	28	29	1	2	Morphological	Unrelated	552.98	380	0	NA	NA	Scheune	fuettern	NA
10022	337	L1	female	21	NA	1	2	Morphological	Unrelated	840.77	380	1	840.77	840.77	Scheune	fuettern	NA
10022	329	L1	female	21	NA	1	2	Morphological	Unrelated	604.96	380	1	604.96	604.96	Scheune	fuettern	NA
10022	305	L1	male	39	29	1	2	Morphological	Unrelated	768.59	380	1	768.59	768.59	Scheune	fuettern	NA
10022	433	L2	male	23	23	1	1	Morphological	Unrelated	885.54	21	1	885.54	885.54	Scheune	fuettern	NA
10022	333	L1	female	20	27	1	1	Morphological	Unrelated	567.32	21	1	567.32	567.32	Scheune	fuettern	NA
10023	312	L1	female	19	28	2	2	Morphological	Identity	902.64	380	1	902.64	902.64	fuettern	fuettern	NA
10023	426	L2	female	27	26	2	1	Morphological	Identity	709.14	21	1	709.14	709.14	fuettern	fuettern	NA
10023	308	L1	female	30	29	2	1	Morphological	Identity	577.43	21	1	577.43	577.43	fuettern	fuettern	NA
10023	438	L2	female	25	28	2	2	Morphological	Identity	914.02	380	1	914.02	914.02	fuettern	fuettern	NA
10023	339	L1	female	20	NA	2	2	Morphological	Identity	620.69	380	1	620.69	620.69	fuettern	fuettern	NA
10023	418	L2	female	28	28	2	1	Morphological	Identity	523.7	21	1	523.7	523.7	fuettern	fuettern	NA
10023	402	L2	male	26	29	2	1	Morphological	Identity	784.63	21	1	784.63	784.63	fuettern	fuettern	NA
10023	311	L1	female	23	28	2	1	Morphological	Identity	926.5	21	1	926.5	926.5	fuettern	fuettern	NA
10023	406	L2	female	26	28	2	2	Morphological	Identity	594.3	380	1	594.3	594.3	fuettern	fuettern	NA
10023	411	L2	female	31	27	2	1	Morphological	Identity	884.29	21	1	884.29	884.29	fuettern	fuettern	NA
10023	309	L1	male	23	30	2	1	Morphological	Identity	691.64	21	1	691.64	691.64	fuettern	fuettern	NA
10023	422	L2	female	33	28	2	2	Morphological	Identity	581.59	380	1	581.59	581.59	fuettern	fuettern	NA
10023	429	L2	female	26	27	2	2	Morphological	Identity	846.86	380	1	846.86	846.86	fuettern	fuettern	NA
10023	314	L1	female	23	27	2	2	Morphological	Identity	376.05	380	1	376.05	376.05	fuettern	fuettern	NA
10023	414	L2	female	26	22	2	2	Morphological	Identity	1042.41	380	1	1042.41	1042.41	fuettern	fuettern	NA
10023	434	L2	female	44	27	2	1	Morphological	Identity	740.26	21	1	740.26	740.26	fuettern	fuettern	NA
10023	446	L2	female	27	30	2	1	Morphological	Identity	673.82	21	1	673.82	673.82	fuettern	fuettern	NA
10023	334	L1	female	26	30	2	1	Morphological	Identity	896.36	21	1	896.36	896.36	fuettern	fuettern	NA
10023	310	L1	male	23	28	2	1	Morphological	Identity	635.17	21	1	635.17	635.17	fuettern	fuettern	NA
10023	313	L1	female	26	27	2	2	Morphological	Identity	575.05	380	1	575.05	575.05	fuettern	fuettern	NA
10023	330	L1	female	21	30	2	2	Morphological	Identity	437.17	380	1	437.17	437.17	fuettern	fuettern	NA
10023	439	L2	male	25	26	2	2	Morphological	Identity	569.31	380	1	569.31	569.31	fuettern	fuettern	NA
10024	410	L2	male	24	26	3	1	Morphological	Inflected	843.94	21	1	843.94	843.94	gefuettert	fuettern	NA
10024	340	L1	female	24	NA	3	2	Morphological	Inflected	674.6	380	1	674.6	674.6	gefuettert	fuettern	NA
10024	315	L1	female	22	29	3	1	Morphological	Inflected	480.13	21	1	480.13	480.13	gefuettert	fuettern	NA
10024	440	L2	female	24	24	3	2	Morphological	Inflected	945.29	380	0	NA	NA	gefuettert	fuettern	NA
10024	331	L1	female	25	29	3	2	Morphological	Inflected	573.87	380	1	573.87	573.87	gefuettert	fuettern	NA
10024	430	L2	female	24	27	3	2	Morphological	Inflected	1006.44	380	1	1006.44	1006.44	gefuettert	fuettern	NA
10024	427	L2	female	21	23	3	1	Morphological	Inflected	637.95	21	1	637.95	637.95	gefuettert	fuettern	NA
10024	317	L1	female	19	29	3	1	Morphological	Inflected	989.12	21	1	989.12	989.12	gefuettert	fuettern	NA
10024	447	L2	female	37	24	3	1	Morphological	Inflected	723.28	21	1	723.28	723.28	gefuettert	fuettern	NA
10024	320	L1	male	21	28	3	2	Morphological	Inflected	476.95	380	1	476.95	476.95	gefuettert	fuettern	NA
10024	435	L2	male	37	27	3	1	Morphological	Inflected	710.23	21	1	710.23	710.23	gefuettert	fuettern	NA
10024	321	L1	female	23	29	3	2	Morphological	Inflected	584.41	380	1	584.41	584.41	gefuettert	fuettern	NA
10024	423	L2	female	37	23	3	2	Morphological	Inflected	839.73	380	1	839.73	839.73	gefuettert	fuettern	NA
10024	319	L1	male	26	29	3	2	Morphological	Inflected	630.73	380	1	630.73	630.73	gefuettert	fuettern	NA
10024	415	L2	female	25	23	3	2	Morphological	Inflected	1085.45	380	1	1085.45	1085.45	gefuettert	fuettern	NA
10024	419	L2	female	23	28	3	1	Morphological	Inflected	489.44	21	1	489.44	489.44	gefuettert	fuettern	NA
10024	443	L2	female	22	21	3	2	Morphological	Inflected	447.32	380	1	447.32	447.32	gefuettert	fuettern	NA
10024	318	L1	female	25	29	3	1	Morphological	Inflected	532.03	21	1	532.03	532.03	gefuettert	fuettern	NA
10024	407	L2	female	30	30	3	2	Morphological	Inflected	681.69	380	1	681.69	681.69	gefuettert	fuettern	NA
10024	403	L2	female	32	27	3	1	Morphological	Inflected	758.39	21	1	758.39	758.39	gefuettert	fuettern	NA
10024	316	L1	female	20	28	3	1	Morphological	Inflected	532.82	21	1	532.82	532.82	gefuettert	fuettern	NA
10024	335	L1	female	23	29	3	1	Morphological	Inflected	557.66	21	1	557.66	557.66	gefuettert	fuettern	NA
10031	318	L1	female	25	29	3	1	Morphological	Derived	511.53	37	1	511.53	511.53	Stoerung	stoeren	NA
10031	317	L1	female	19	29	3	1	Morphological	Derived	926.6	37	1	926.6	926.6	Stoerung	stoeren	NA
10031	419	L2	female	23	28	3	1	Morphological	Derived	557.19	37	1	557.19	557.19	Stoerung	stoeren	NA
10031	320	L1	male	21	28	3	2	Morphological	Derived	465.52	364	1	465.52	465.52	Stoerung	stoeren	NA
10031	435	L2	male	37	27	3	1	Morphological	Derived	622.81	37	1	622.81	622.81	Stoerung	stoeren	NA
10031	321	L1	female	23	29	3	2	Morphological	Derived	444.87	364	1	444.87	444.87	Stoerung	stoeren	NA
10031	335	L1	female	23	29	3	1	Morphological	Derived	545.6	37	1	545.6	545.6	Stoerung	stoeren	NA
10031	319	L1	male	26	29	3	2	Morphological	Derived	563.28	364	1	563.28	563.28	Stoerung	stoeren	NA
10031	410	L2	male	24	26	3	1	Morphological	Derived	679.67	37	1	679.67	679.67	Stoerung	stoeren	NA
10031	430	L2	female	24	27	3	2	Morphological	Derived	450.64	364	1	450.64	450.64	Stoerung	stoeren	NA
10031	331	L1	female	25	29	3	2	Morphological	Derived	561.87	364	1	561.87	561.87	Stoerung	stoeren	NA
10031	315	L1	female	22	29	3	1	Morphological	Derived	435.64	37	1	435.64	435.64	Stoerung	stoeren	NA
10031	423	L2	female	37	23	3	2	Morphological	Derived	643.86	364	1	643.86	643.86	Stoerung	stoeren	NA
10031	440	L2	female	24	24	3	2	Morphological	Derived	644.58	364	1	644.58	644.58	Stoerung	stoeren	NA
10031	403	L2	female	32	27	3	1	Morphological	Derived	594.31	37	1	594.31	594.31	Stoerung	stoeren	NA
10031	316	L1	female	20	28	3	1	Morphological	Derived	672.14	37	1	672.14	672.14	Stoerung	stoeren	NA
10031	427	L2	female	21	23	3	1	Morphological	Derived	577.79	37	1	577.79	577.79	Stoerung	stoeren	NA
10031	415	L2	female	25	23	3	2	Morphological	Derived	788.95	364	1	788.95	788.95	Stoerung	stoeren	NA
10031	407	L2	female	30	30	3	2	Morphological	Derived	493.75	364	1	493.75	493.75	Stoerung	stoeren	NA
10031	443	L2	female	22	21	3	2	Morphological	Derived	395.26	364	1	395.26	395.26	Stoerung	stoeren	NA
10031	447	L2	female	37	24	3	1	Morphological	Derived	588.07	37	1	588.07	588.07	Stoerung	stoeren	NA
10031	340	L1	female	24	NA	3	2	Morphological	Derived	622.78	364	1	622.78	622.78	Stoerung	stoeren	NA
10032	322	L1	female	24	30	4	1	Morphological	Unrelated	538.81	37	1	538.81	538.81	frisch	stoeren	NA
10032	424	L2	female	31	25	4	2	Morphological	Unrelated	771.42	364	1	771.42	771.42	frisch	stoeren	NA
10032	412	L2	female	20	26	4	1	Morphological	Unrelated	701.28	37	1	701.28	701.28	frisch	stoeren	NA
10032	327	L1	female	27	29	4	2	Morphological	Unrelated	466.89	364	1	466.89	466.89	frisch	stoeren	NA
10032	444	L2	female	22	25	4	2	Morphological	Unrelated	651.32	364	1	651.32	651.32	frisch	stoeren	NA
10032	324	L1	female	24	25	4	1	Morphological	Unrelated	982.4	37	1	982.4	982.4	frisch	stoeren	NA
10032	326	L1	female	29	28	4	2	Morphological	Unrelated	512.96	364	1	512.96	512.96	frisch	stoeren	NA
10032	404	L2	female	27	23	4	1	Morphological	Unrelated	828.02	37	1	828.02	828.02	frisch	stoeren	NA
10032	416	L2	male	20	29	4	2	Morphological	Unrelated	600.7	364	1	600.7	600.7	frisch	stoeren	NA
10032	332	L1	female	24	29	4	2	Morphological	Unrelated	666.6	364	1	666.6	666.6	frisch	stoeren	NA
10032	448	L2	female	26	20	4	1	Morphological	Unrelated	544.18	37	1	544.18	544.18	frisch	stoeren	NA
10032	328	L1	female	21	30	4	2	Morphological	Unrelated	462.06	364	1	462.06	462.06	frisch	stoeren	NA
10032	436	L2	female	29	29	4	1	Morphological	Unrelated	690.94	37	1	690.94	690.94	frisch	stoeren	NA
10032	338	L1	male	28	28	4	2	Morphological	Unrelated	578.69	364	1	578.69	578.69	frisch	stoeren	NA
10032	325	L1	female	20	29	4	1	Morphological	Unrelated	537.64	37	1	537.64	537.64	frisch	stoeren	NA
10032	408	L2	female	31	28	4	2	Morphological	Unrelated	582.14	364	1	582.14	582.14	frisch	stoeren	NA
10032	323	L1	female	23	29	4	1	Morphological	Unrelated	640.76	37	1	640.76	640.76	frisch	stoeren	NA
10032	431	L2	female	29	25	4	2	Morphological	Unrelated	781.84	364	1	781.84	781.84	frisch	stoeren	NA
10032	441	L2	female	22	24	4	2	Morphological	Unrelated	845.69	364	1	845.69	845.69	frisch	stoeren	NA
10032	428	L2	female	26	25	4	1	Morphological	Unrelated	488.7	37	1	488.7	488.7	frisch	stoeren	NA
10032	420	L2	female	21	27	4	1	Morphological	Unrelated	439.65	37	1	439.65	439.65	frisch	stoeren	NA
10032	336	L1	female	22	NA	4	1	Morphological	Unrelated	567.56	37	1	567.56	567.56	frisch	stoeren	NA
10033	305	L1	male	39	29	1	2	Morphological	Identity	541.09	364	1	541.09	541.09	stoeren	stoeren	NA
10033	445	L2	female	20	23	1	1	Morphological	Identity	486	37	1	486	486	stoeren	stoeren	NA
10033	302	L1	female	25	29	1	1	Morphological	Identity	717.48	37	1	717.48	717.48	stoeren	stoeren	NA
10033	301	L1	female	25	30	1	1	Morphological	Identity	667.69	37	1	667.69	667.69	stoeren	stoeren	NA
10033	437	L2	female	29	29	1	2	Morphological	Identity	530.26	364	1	530.26	530.26	stoeren	stoeren	NA
10033	417	L2	female	32	28	1	1	Morphological	Identity	636.85	37	1	636.85	636.85	stoeren	stoeren	NA
10033	303	L1	female	18	28	1	1	Morphological	Identity	801.93	37	1	801.93	801.93	stoeren	stoeren	NA
10033	329	L1	female	21	NA	1	2	Morphological	Identity	553.14	364	1	553.14	553.14	stoeren	stoeren	NA
10033	425	L2	female	26	27	1	1	Morphological	Identity	540.17	37	1	540.17	540.17	stoeren	stoeren	NA
10033	304	L1	female	24	29	1	1	Morphological	Identity	410.17	37	1	410.17	410.17	stoeren	stoeren	NA
10033	333	L1	female	20	27	1	1	Morphological	Identity	515.16	37	1	515.16	515.16	stoeren	stoeren	NA
10033	421	L2	female	25	29	1	2	Morphological	Identity	411.73	364	1	411.73	411.73	stoeren	stoeren	NA
10033	433	L2	male	23	23	1	1	Morphological	Identity	529.48	37	1	529.48	529.48	stoeren	stoeren	NA
10033	401	L2	female	28	23	1	1	Morphological	Identity	786.84	37	1	786.84	786.84	stoeren	stoeren	NA
10033	405	L2	female	27	27	1	2	Morphological	Identity	717.98	364	0	NA	NA	stoeren	stoeren	NA
10033	409	L2	female	30	22	1	1	Morphological	Identity	650.47	37	1	650.47	650.47	stoeren	stoeren	NA
10033	413	L2	female	22	22	1	2	Morphological	Identity	671.38	364	1	671.38	671.38	stoeren	stoeren	NA
10033	306	L1	female	22	29	1	2	Morphological	Identity	428.55	364	1	428.55	428.55	stoeren	stoeren	NA
10033	337	L1	female	21	NA	1	2	Morphological	Identity	588.95	364	1	588.95	588.95	stoeren	stoeren	NA
10033	307	L1	female	29	28	1	2	Morphological	Identity	941.83	364	1	941.83	941.83	stoeren	stoeren	NA
10033	432	L2	male	32	24	1	2	Morphological	Identity	572.05	364	1	572.05	572.05	stoeren	stoeren	NA
10033	442	L2	female	28	29	1	2	Morphological	Identity	489.09	364	1	489.09	489.09	stoeren	stoeren	NA
10034	334	L1	female	26	30	2	1	Morphological	Inflected	500.38	37	1	500.38	500.38	gestoert	stoeren	NA
10034	434	L2	female	44	27	2	1	Morphological	Inflected	808.5	37	1	808.5	808.5	gestoert	stoeren	NA
10034	429	L2	female	26	27	2	2	Morphological	Inflected	1031	364	1	1031	1031	gestoert	stoeren	NA
10034	311	L1	female	23	28	2	1	Morphological	Inflected	569.99	37	1	569.99	569.99	gestoert	stoeren	NA
10034	426	L2	female	27	26	2	1	Morphological	Inflected	677.66	37	1	677.66	677.66	gestoert	stoeren	NA
10034	312	L1	female	19	28	2	2	Morphological	Inflected	435.2	364	1	435.2	435.2	gestoert	stoeren	NA
10034	308	L1	female	30	29	2	1	Morphological	Inflected	620.9	37	1	620.9	620.9	gestoert	stoeren	NA
10034	309	L1	male	23	30	2	1	Morphological	Inflected	535.05	37	1	535.05	535.05	gestoert	stoeren	NA
10034	406	L2	female	26	28	2	2	Morphological	Inflected	574.48	364	1	574.48	574.48	gestoert	stoeren	NA
10034	422	L2	female	33	28	2	2	Morphological	Inflected	1009.85	364	1	1009.85	1009.85	gestoert	stoeren	NA
10034	310	L1	male	23	28	2	1	Morphological	Inflected	702.63	37	1	702.63	702.63	gestoert	stoeren	NA
10034	418	L2	female	28	28	2	1	Morphological	Inflected	681.51	37	1	681.51	681.51	gestoert	stoeren	NA
10034	402	L2	male	26	29	2	1	Morphological	Inflected	837.19	37	1	837.19	837.19	gestoert	stoeren	NA
10034	438	L2	female	25	28	2	2	Morphological	Inflected	982.16	364	1	982.16	982.16	gestoert	stoeren	NA
10034	339	L1	female	20	NA	2	2	Morphological	Inflected	618	364	1	618	618	gestoert	stoeren	NA
10034	446	L2	female	27	30	2	1	Morphological	Inflected	587.09	37	1	587.09	587.09	gestoert	stoeren	NA
10034	411	L2	female	31	27	2	1	Morphological	Inflected	536.14	37	1	536.14	536.14	gestoert	stoeren	NA
10034	314	L1	female	23	27	2	2	Morphological	Inflected	532.11	364	1	532.11	532.11	gestoert	stoeren	NA
10034	414	L2	female	26	22	2	2	Morphological	Inflected	726.56	364	1	726.56	726.56	gestoert	stoeren	NA
10034	313	L1	female	26	27	2	2	Morphological	Inflected	611.66	364	1	611.66	611.66	gestoert	stoeren	NA
10034	330	L1	female	21	30	2	2	Morphological	Inflected	657.33	364	1	657.33	657.33	gestoert	stoeren	NA
10034	439	L2	male	25	26	2	2	Morphological	Inflected	618.07	364	1	618.07	618.07	gestoert	stoeren	NA
10041	303	L1	female	18	28	1	1	Morphological	Derived	535.75	45	1	535.75	535.75	Drehung	drehen	NA
10041	413	L2	female	22	22	1	2	Morphological	Derived	860.8	356	1	860.8	860.8	Drehung	drehen	NA
10041	442	L2	female	28	29	1	2	Morphological	Derived	495.12	356	1	495.12	495.12	Drehung	drehen	NA
10041	302	L1	female	25	29	1	1	Morphological	Derived	547.19	45	1	547.19	547.19	Drehung	drehen	NA
10041	437	L2	female	29	29	1	2	Morphological	Derived	708.36	356	1	708.36	708.36	Drehung	drehen	NA
10041	329	L1	female	21	NA	1	2	Morphological	Derived	531.15	356	1	531.15	531.15	Drehung	drehen	NA
10041	405	L2	female	27	27	1	2	Morphological	Derived	583.98	356	1	583.98	583.98	Drehung	drehen	NA
10041	304	L1	female	24	29	1	1	Morphological	Derived	431.87	45	1	431.87	431.87	Drehung	drehen	NA
10041	425	L2	female	26	27	1	1	Morphological	Derived	466.1	45	1	466.1	466.1	Drehung	drehen	NA
10041	305	L1	male	39	29	1	2	Morphological	Derived	559.45	356	1	559.45	559.45	Drehung	drehen	NA
10041	421	L2	female	25	29	1	2	Morphological	Derived	469.93	356	1	469.93	469.93	Drehung	drehen	NA
10041	337	L1	female	21	NA	1	2	Morphological	Derived	626.35	356	1	626.35	626.35	Drehung	drehen	NA
10041	409	L2	female	30	22	1	1	Morphological	Derived	648.3	45	1	648.3	648.3	Drehung	drehen	NA
10041	445	L2	female	20	23	1	1	Morphological	Derived	571.63	45	1	571.63	571.63	Drehung	drehen	NA
10041	306	L1	female	22	29	1	2	Morphological	Derived	542.86	356	1	542.86	542.86	Drehung	drehen	NA
10041	307	L1	female	29	28	1	2	Morphological	Derived	904.09	356	1	904.09	904.09	Drehung	drehen	NA
10041	433	L2	male	23	23	1	1	Morphological	Derived	607.36	45	1	607.36	607.36	Drehung	drehen	NA
10041	333	L1	female	20	27	1	1	Morphological	Derived	601.1	45	1	601.1	601.1	Drehung	drehen	NA
10041	432	L2	male	32	24	1	2	Morphological	Derived	486.11	356	1	486.11	486.11	Drehung	drehen	NA
10041	301	L1	female	25	30	1	1	Morphological	Derived	601.41	45	1	601.41	601.41	Drehung	drehen	NA
10041	417	L2	female	32	28	1	1	Morphological	Derived	570.75	45	1	570.75	570.75	Drehung	drehen	NA
10041	401	L2	female	28	23	1	1	Morphological	Derived	784.67	45	1	784.67	784.67	Drehung	drehen	NA
10042	402	L2	male	26	29	2	1	Morphological	Unrelated	955.13	45	1	955.13	955.13	Teppich	drehen	NA
10042	411	L2	female	31	27	2	1	Morphological	Unrelated	678.08	45	1	678.08	678.08	Teppich	drehen	NA
10042	308	L1	female	30	29	2	1	Morphological	Unrelated	738.54	45	1	738.54	738.54	Teppich	drehen	NA
10042	330	L1	female	21	30	2	2	Morphological	Unrelated	475.49	356	1	475.49	475.49	Teppich	drehen	NA
10042	309	L1	male	23	30	2	1	Morphological	Unrelated	636.8	45	1	636.8	636.8	Teppich	drehen	NA
10042	339	L1	female	20	NA	2	2	Morphological	Unrelated	568.49	356	1	568.49	568.49	Teppich	drehen	NA
10042	434	L2	female	44	27	2	1	Morphological	Unrelated	822	45	1	822	822	Teppich	drehen	NA
10042	439	L2	male	25	26	2	2	Morphological	Unrelated	724.16	356	1	724.16	724.16	Teppich	drehen	NA
10042	310	L1	male	23	28	2	1	Morphological	Unrelated	708.28	45	1	708.28	708.28	Teppich	drehen	NA
10042	429	L2	female	26	27	2	2	Morphological	Unrelated	681.1	356	1	681.1	681.1	Teppich	drehen	NA
10042	446	L2	female	27	30	2	1	Morphological	Unrelated	555.11	45	1	555.11	555.11	Teppich	drehen	NA
10042	311	L1	female	23	28	2	1	Morphological	Unrelated	495.58	45	1	495.58	495.58	Teppich	drehen	NA
10042	418	L2	female	28	28	2	1	Morphological	Unrelated	583.34	45	1	583.34	583.34	Teppich	drehen	NA
10042	438	L2	female	25	28	2	2	Morphological	Unrelated	712.44	356	1	712.44	712.44	Teppich	drehen	NA
10042	313	L1	female	26	27	2	2	Morphological	Unrelated	549.84	356	1	549.84	549.84	Teppich	drehen	NA
10042	314	L1	female	23	27	2	2	Morphological	Unrelated	414.34	356	1	414.34	414.34	Teppich	drehen	NA
10042	422	L2	female	33	28	2	2	Morphological	Unrelated	699.95	356	1	699.95	699.95	Teppich	drehen	NA
10042	334	L1	female	26	30	2	1	Morphological	Unrelated	490.09	45	1	490.09	490.09	Teppich	drehen	NA
10042	312	L1	female	19	28	2	2	Morphological	Unrelated	501.49	356	1	501.49	501.49	Teppich	drehen	NA
10042	414	L2	female	26	22	2	2	Morphological	Unrelated	816.54	356	1	816.54	816.54	Teppich	drehen	NA
10042	426	L2	female	27	26	2	1	Morphological	Unrelated	763.51	45	1	763.51	763.51	Teppich	drehen	NA
10042	406	L2	female	26	28	2	2	Morphological	Unrelated	544.62	356	1	544.62	544.62	Teppich	drehen	NA
10043	319	L1	male	26	29	3	2	Morphological	Identity	885.58	356	1	885.58	885.58	drehen	drehen	NA
10043	447	L2	female	37	24	3	1	Morphological	Identity	512.83	45	1	512.83	512.83	drehen	drehen	NA
10043	415	L2	female	25	23	3	2	Morphological	Identity	1230.93	356	1	1230.93	1230.93	drehen	drehen	NA
10043	315	L1	female	22	29	3	1	Morphological	Identity	385.34	45	1	385.34	385.34	drehen	drehen	NA
10043	318	L1	female	25	29	3	1	Morphological	Identity	757.24	45	1	757.24	757.24	drehen	drehen	NA
10043	320	L1	male	21	28	3	2	Morphological	Identity	411.76	356	1	411.76	411.76	drehen	drehen	NA
10043	335	L1	female	23	29	3	1	Morphological	Identity	447.51	45	1	447.51	447.51	drehen	drehen	NA
10043	443	L2	female	22	21	3	2	Morphological	Identity	417.6	356	1	417.6	417.6	drehen	drehen	NA
10043	419	L2	female	23	28	3	1	Morphological	Identity	595.19	45	1	595.19	595.19	drehen	drehen	NA
10043	331	L1	female	25	29	3	2	Morphological	Identity	508.07	356	1	508.07	508.07	drehen	drehen	NA
10043	317	L1	female	19	29	3	1	Morphological	Identity	711.53	45	1	711.53	711.53	drehen	drehen	NA
10043	340	L1	female	24	NA	3	2	Morphological	Identity	784.82	356	1	784.82	784.82	drehen	drehen	NA
10043	316	L1	female	20	28	3	1	Morphological	Identity	454.05	45	1	454.05	454.05	drehen	drehen	NA
10043	321	L1	female	23	29	3	2	Morphological	Identity	479.23	356	1	479.23	479.23	drehen	drehen	NA
10043	430	L2	female	24	27	3	2	Morphological	Identity	468.74	356	1	468.74	468.74	drehen	drehen	NA
10043	435	L2	male	37	27	3	1	Morphological	Identity	660.73	45	1	660.73	660.73	drehen	drehen	NA
10043	403	L2	female	32	27	3	1	Morphological	Identity	648.15	45	1	648.15	648.15	drehen	drehen	NA
10043	427	L2	female	21	23	3	1	Morphological	Identity	469	45	1	469	469	drehen	drehen	NA
10043	423	L2	female	37	23	3	2	Morphological	Identity	464.54	356	1	464.54	464.54	drehen	drehen	NA
10043	410	L2	male	24	26	3	1	Morphological	Identity	557.66	45	1	557.66	557.66	drehen	drehen	NA
10043	407	L2	female	30	30	3	2	Morphological	Identity	560	356	1	560	560	drehen	drehen	NA
10043	440	L2	female	24	24	3	2	Morphological	Identity	675.32	356	1	675.32	675.32	drehen	drehen	NA
10044	322	L1	female	24	30	4	1	Morphological	Inflected	544.5	45	1	544.5	544.5	gedreht	drehen	NA
10044	436	L2	female	29	29	4	1	Morphological	Inflected	776.88	45	1	776.88	776.88	gedreht	drehen	NA
10044	327	L1	female	27	29	4	2	Morphological	Inflected	453.27	356	1	453.27	453.27	gedreht	drehen	NA
10044	428	L2	female	26	25	4	1	Morphological	Inflected	454.65	45	1	454.65	454.65	gedreht	drehen	NA
10044	412	L2	female	20	26	4	1	Morphological	Inflected	867.17	45	1	867.17	867.17	gedreht	drehen	NA
10044	424	L2	female	31	25	4	2	Morphological	Inflected	1045.47	356	1	1045.47	1045.47	gedreht	drehen	NA
10044	444	L2	female	22	25	4	2	Morphological	Inflected	665.77	356	1	665.77	665.77	gedreht	drehen	NA
10044	326	L1	female	29	28	4	2	Morphological	Inflected	539.27	356	1	539.27	539.27	gedreht	drehen	NA
10044	441	L2	female	22	24	4	2	Morphological	Inflected	815.9	356	1	815.9	815.9	gedreht	drehen	NA
10044	420	L2	female	21	27	4	1	Morphological	Inflected	405.63	45	1	405.63	405.63	gedreht	drehen	NA
10044	336	L1	female	22	NA	4	1	Morphological	Inflected	605.51	45	1	605.51	605.51	gedreht	drehen	NA
10044	325	L1	female	20	29	4	1	Morphological	Inflected	551.33	45	1	551.33	551.33	gedreht	drehen	NA
10044	332	L1	female	24	29	4	2	Morphological	Inflected	468.71	356	1	468.71	468.71	gedreht	drehen	NA
10044	324	L1	female	24	25	4	1	Morphological	Inflected	524.24	45	1	524.24	524.24	gedreht	drehen	NA
10044	431	L2	female	29	25	4	2	Morphological	Inflected	703.95	356	1	703.95	703.95	gedreht	drehen	NA
10044	408	L2	female	31	28	4	2	Morphological	Inflected	440.35	356	1	440.35	440.35	gedreht	drehen	NA
10044	416	L2	male	20	29	4	2	Morphological	Inflected	490.85	356	1	490.85	490.85	gedreht	drehen	NA
10044	338	L1	male	28	28	4	2	Morphological	Inflected	748.76	356	1	748.76	748.76	gedreht	drehen	NA
10044	328	L1	female	21	30	4	2	Morphological	Inflected	552.37	356	1	552.37	552.37	gedreht	drehen	NA
10044	404	L2	female	27	23	4	1	Morphological	Inflected	617.92	45	1	617.92	617.92	gedreht	drehen	NA
10044	323	L1	female	23	29	4	1	Morphological	Inflected	702.38	45	1	702.38	702.38	gedreht	drehen	NA
10044	448	L2	female	26	20	4	1	Morphological	Inflected	458.11	45	1	458.11	458.11	gedreht	drehen	NA
10051	418	L2	female	28	28	2	1	Morphological	Derived	479.86	61	1	479.86	479.86	Oeffnung	oeffnen	NA
10051	339	L1	female	20	NA	2	2	Morphological	Derived	572.9	340	1	572.9	572.9	Oeffnung	oeffnen	NA
10051	308	L1	female	30	29	2	1	Morphological	Derived	806.02	61	1	806.02	806.02	Oeffnung	oeffnen	NA
10051	422	L2	female	33	28	2	2	Morphological	Derived	544.1	340	1	544.1	544.1	Oeffnung	oeffnen	NA
10051	330	L1	female	21	30	2	2	Morphological	Derived	423.6	340	1	423.6	423.6	Oeffnung	oeffnen	NA
10051	313	L1	female	26	27	2	2	Morphological	Derived	402.54	340	1	402.54	402.54	Oeffnung	oeffnen	NA
10051	434	L2	female	44	27	2	1	Morphological	Derived	657.37	61	1	657.37	657.37	Oeffnung	oeffnen	NA
10051	439	L2	male	25	26	2	2	Morphological	Derived	565.02	340	1	565.02	565.02	Oeffnung	oeffnen	NA
10051	429	L2	female	26	27	2	2	Morphological	Derived	638.62	340	1	638.62	638.62	Oeffnung	oeffnen	NA
10051	414	L2	female	26	22	2	2	Morphological	Derived	524.77	340	1	524.77	524.77	Oeffnung	oeffnen	NA
10051	334	L1	female	26	30	2	1	Morphological	Derived	669.85	61	1	669.85	669.85	Oeffnung	oeffnen	NA
10051	309	L1	male	23	30	2	1	Morphological	Derived	1414.83	61	1	1414.83	1414.83	Oeffnung	oeffnen	NA
10051	314	L1	female	23	27	2	2	Morphological	Derived	434.53	340	1	434.53	434.53	Oeffnung	oeffnen	NA
10051	446	L2	female	27	30	2	1	Morphological	Derived	597.01	61	1	597.01	597.01	Oeffnung	oeffnen	NA
10051	310	L1	male	23	28	2	1	Morphological	Derived	503.81	61	1	503.81	503.81	Oeffnung	oeffnen	NA
10051	426	L2	female	27	26	2	1	Morphological	Derived	623.38	61	1	623.38	623.38	Oeffnung	oeffnen	NA
10051	406	L2	female	26	28	2	2	Morphological	Derived	540.73	340	1	540.73	540.73	Oeffnung	oeffnen	NA
10051	312	L1	female	19	28	2	2	Morphological	Derived	410.04	340	1	410.04	410.04	Oeffnung	oeffnen	NA
10051	402	L2	male	26	29	2	1	Morphological	Derived	550.29	61	1	550.29	550.29	Oeffnung	oeffnen	NA
10051	438	L2	female	25	28	2	2	Morphological	Derived	548.38	340	1	548.38	548.38	Oeffnung	oeffnen	NA
10051	311	L1	female	23	28	2	1	Morphological	Derived	467.05	61	1	467.05	467.05	Oeffnung	oeffnen	NA
10051	411	L2	female	31	27	2	1	Morphological	Derived	593.85	61	1	593.85	593.85	Oeffnung	oeffnen	NA
10052	430	L2	female	24	27	3	2	Morphological	Unrelated	1000.88	340	1	1000.88	1000.88	streng	oeffnen	NA
10052	415	L2	female	25	23	3	2	Morphological	Unrelated	720.58	340	1	720.58	720.58	streng	oeffnen	NA
10052	317	L1	female	19	29	3	1	Morphological	Unrelated	587.07	61	1	587.07	587.07	streng	oeffnen	NA
10052	447	L2	female	37	24	3	1	Morphological	Unrelated	589.3	61	1	589.3	589.3	streng	oeffnen	NA
10052	410	L2	male	24	26	3	1	Morphological	Unrelated	753.52	61	1	753.52	753.52	streng	oeffnen	NA
10052	423	L2	female	37	23	3	2	Morphological	Unrelated	540.81	340	1	540.81	540.81	streng	oeffnen	NA
10052	340	L1	female	24	NA	3	2	Morphological	Unrelated	568.19	340	1	568.19	568.19	streng	oeffnen	NA
10052	315	L1	female	22	29	3	1	Morphological	Unrelated	516.66	61	1	516.66	516.66	streng	oeffnen	NA
10052	321	L1	female	23	29	3	2	Morphological	Unrelated	483.8	340	1	483.8	483.8	streng	oeffnen	NA
10052	335	L1	female	23	29	3	1	Morphological	Unrelated	515.25	61	1	515.25	515.25	streng	oeffnen	NA
10052	435	L2	male	37	27	3	1	Morphological	Unrelated	565.18	61	1	565.18	565.18	streng	oeffnen	NA
10052	443	L2	female	22	21	3	2	Morphological	Unrelated	709.75	340	1	709.75	709.75	streng	oeffnen	NA
10052	318	L1	female	25	29	3	1	Morphological	Unrelated	488.66	61	1	488.66	488.66	streng	oeffnen	NA
10052	316	L1	female	20	28	3	1	Morphological	Unrelated	553.45	61	1	553.45	553.45	streng	oeffnen	NA
10052	419	L2	female	23	28	3	1	Morphological	Unrelated	759.07	61	1	759.07	759.07	streng	oeffnen	NA
10052	440	L2	female	24	24	3	2	Morphological	Unrelated	963.8	340	1	963.8	963.8	streng	oeffnen	NA
10052	331	L1	female	25	29	3	2	Morphological	Unrelated	576.24	340	1	576.24	576.24	streng	oeffnen	NA
10052	403	L2	female	32	27	3	1	Morphological	Unrelated	588.03	61	1	588.03	588.03	streng	oeffnen	NA
10052	320	L1	male	21	28	3	2	Morphological	Unrelated	432.36	340	1	432.36	432.36	streng	oeffnen	NA
10052	427	L2	female	21	23	3	1	Morphological	Unrelated	482.77	61	1	482.77	482.77	streng	oeffnen	NA
10052	319	L1	male	26	29	3	2	Morphological	Unrelated	834.13	340	1	834.13	834.13	streng	oeffnen	NA
10052	407	L2	female	30	30	3	2	Morphological	Unrelated	540.86	340	1	540.86	540.86	streng	oeffnen	NA
10053	323	L1	female	23	29	4	1	Morphological	Identity	513.8	61	1	513.8	513.8	oeffnen	oeffnen	NA
10053	326	L1	female	29	28	4	2	Morphological	Identity	415.87	340	1	415.87	415.87	oeffnen	oeffnen	NA
10053	325	L1	female	20	29	4	1	Morphological	Identity	362.72	61	1	362.72	362.72	oeffnen	oeffnen	NA
10053	448	L2	female	26	20	4	1	Morphological	Identity	517.23	61	1	517.23	517.23	oeffnen	oeffnen	NA
10053	420	L2	female	21	27	4	1	Morphological	Identity	441.49	61	1	441.49	441.49	oeffnen	oeffnen	NA
10053	322	L1	female	24	30	4	1	Morphological	Identity	579.87	61	1	579.87	579.87	oeffnen	oeffnen	NA
10053	338	L1	male	28	28	4	2	Morphological	Identity	504.95	340	1	504.95	504.95	oeffnen	oeffnen	NA
10053	408	L2	female	31	28	4	2	Morphological	Identity	556.54	340	1	556.54	556.54	oeffnen	oeffnen	NA
10053	436	L2	female	29	29	4	1	Morphological	Identity	460.71	61	1	460.71	460.71	oeffnen	oeffnen	NA
10053	404	L2	female	27	23	4	1	Morphological	Identity	565.77	61	1	565.77	565.77	oeffnen	oeffnen	NA
10053	328	L1	female	21	30	4	2	Morphological	Identity	692.97	340	1	692.97	692.97	oeffnen	oeffnen	NA
10053	441	L2	female	22	24	4	2	Morphological	Identity	584.7	340	1	584.7	584.7	oeffnen	oeffnen	NA
10053	444	L2	female	22	25	4	2	Morphological	Identity	478.53	340	1	478.53	478.53	oeffnen	oeffnen	NA
10053	424	L2	female	31	25	4	2	Morphological	Identity	505.73	340	1	505.73	505.73	oeffnen	oeffnen	NA
10053	336	L1	female	22	NA	4	1	Morphological	Identity	593.32	61	1	593.32	593.32	oeffnen	oeffnen	NA
10053	332	L1	female	24	29	4	2	Morphological	Identity	472.87	340	1	472.87	472.87	oeffnen	oeffnen	NA
10053	412	L2	female	20	26	4	1	Morphological	Identity	1175.68	61	1	1175.68	1175.68	oeffnen	oeffnen	NA
10053	416	L2	male	20	29	4	2	Morphological	Identity	462.88	340	1	462.88	462.88	oeffnen	oeffnen	NA
10053	327	L1	female	27	29	4	2	Morphological	Identity	465.84	340	1	465.84	465.84	oeffnen	oeffnen	NA
10053	324	L1	female	24	25	4	1	Morphological	Identity	855.6	61	1	855.6	855.6	oeffnen	oeffnen	NA
10053	428	L2	female	26	25	4	1	Morphological	Identity	474.52	61	1	474.52	474.52	oeffnen	oeffnen	NA
10053	431	L2	female	29	25	4	2	Morphological	Identity	716.09	340	1	716.09	716.09	oeffnen	oeffnen	NA
10054	432	L2	male	32	24	1	2	Morphological	Inflected	506.31	340	1	506.31	506.31	geoeffnet	oeffnen	NA
10054	409	L2	female	30	22	1	1	Morphological	Inflected	548.14	61	1	548.14	548.14	geoeffnet	oeffnen	NA
10054	305	L1	male	39	29	1	2	Morphological	Inflected	691.99	340	1	691.99	691.99	geoeffnet	oeffnen	NA
10054	433	L2	male	23	23	1	1	Morphological	Inflected	539.21	61	1	539.21	539.21	geoeffnet	oeffnen	NA
10054	437	L2	female	29	29	1	2	Morphological	Inflected	680.43	340	1	680.43	680.43	geoeffnet	oeffnen	NA
10054	307	L1	female	29	28	1	2	Morphological	Inflected	796.71	340	1	796.71	796.71	geoeffnet	oeffnen	NA
10054	417	L2	female	32	28	1	1	Morphological	Inflected	566.53	61	1	566.53	566.53	geoeffnet	oeffnen	NA
10054	413	L2	female	22	22	1	2	Morphological	Inflected	632.88	340	1	632.88	632.88	geoeffnet	oeffnen	NA
10054	405	L2	female	27	27	1	2	Morphological	Inflected	508.16	340	1	508.16	508.16	geoeffnet	oeffnen	NA
10054	329	L1	female	21	NA	1	2	Morphological	Inflected	503.38	340	1	503.38	503.38	geoeffnet	oeffnen	NA
10054	337	L1	female	21	NA	1	2	Morphological	Inflected	830.44	340	1	830.44	830.44	geoeffnet	oeffnen	NA
10054	333	L1	female	20	27	1	1	Morphological	Inflected	388.89	61	1	388.89	388.89	geoeffnet	oeffnen	NA
10054	301	L1	female	25	30	1	1	Morphological	Inflected	588.78	61	1	588.78	588.78	geoeffnet	oeffnen	NA
10054	425	L2	female	26	27	1	1	Morphological	Inflected	389.92	61	1	389.92	389.92	geoeffnet	oeffnen	NA
10054	442	L2	female	28	29	1	2	Morphological	Inflected	551.35	340	1	551.35	551.35	geoeffnet	oeffnen	NA
10054	306	L1	female	22	29	1	2	Morphological	Inflected	403.37	340	1	403.37	403.37	geoeffnet	oeffnen	NA
10054	303	L1	female	18	28	1	1	Morphological	Inflected	475.06	61	1	475.06	475.06	geoeffnet	oeffnen	NA
10054	401	L2	female	28	23	1	1	Morphological	Inflected	820.51	61	1	820.51	820.51	geoeffnet	oeffnen	NA
10054	421	L2	female	25	29	1	2	Morphological	Inflected	490.05	340	1	490.05	490.05	geoeffnet	oeffnen	NA
10054	302	L1	female	25	29	1	1	Morphological	Inflected	462.59	61	1	462.59	462.59	geoeffnet	oeffnen	NA
10054	445	L2	female	20	23	1	1	Morphological	Inflected	574.94	61	1	574.94	574.94	geoeffnet	oeffnen	NA
10054	304	L1	female	24	29	1	1	Morphological	Inflected	427.35	61	1	427.35	427.35	geoeffnet	oeffnen	NA
10061	423	L2	female	37	23	3	2	Morphological	Derived	712.86	324	1	712.86	712.86	Kuendigung	kuendigen	NA
10061	407	L2	female	30	30	3	2	Morphological	Derived	904.98	324	1	904.98	904.98	Kuendigung	kuendigen	NA
10061	317	L1	female	19	29	3	1	Morphological	Derived	638.46	77	1	638.46	638.46	Kuendigung	kuendigen	NA
10061	419	L2	female	23	28	3	1	Morphological	Derived	858.9	77	1	858.9	858.9	Kuendigung	kuendigen	NA
10061	320	L1	male	21	28	3	2	Morphological	Derived	516.87	324	1	516.87	516.87	Kuendigung	kuendigen	NA
10061	321	L1	female	23	29	3	2	Morphological	Derived	520.38	324	1	520.38	520.38	Kuendigung	kuendigen	NA
10061	410	L2	male	24	26	3	1	Morphological	Derived	973.34	77	1	973.34	973.34	Kuendigung	kuendigen	NA
10061	430	L2	female	24	27	3	2	Morphological	Derived	717.07	324	1	717.07	717.07	Kuendigung	kuendigen	NA
10061	427	L2	female	21	23	3	1	Morphological	Derived	518.71	77	1	518.71	518.71	Kuendigung	kuendigen	NA
10061	443	L2	female	22	21	3	2	Morphological	Derived	1009.95	324	1	1009.95	1009.95	Kuendigung	kuendigen	NA
10061	331	L1	female	25	29	3	2	Morphological	Derived	676.41	324	1	676.41	676.41	Kuendigung	kuendigen	NA
10061	315	L1	female	22	29	3	1	Morphological	Derived	568.22	77	1	568.22	568.22	Kuendigung	kuendigen	NA
10061	318	L1	female	25	29	3	1	Morphological	Derived	660.06	77	0	NA	NA	Kuendigung	kuendigen	NA
10061	316	L1	female	20	28	3	1	Morphological	Derived	588.8	77	1	588.8	588.8	Kuendigung	kuendigen	NA
10061	340	L1	female	24	NA	3	2	Morphological	Derived	720.35	324	1	720.35	720.35	Kuendigung	kuendigen	NA
10061	447	L2	female	37	24	3	1	Morphological	Derived	867.09	77	1	867.09	867.09	Kuendigung	kuendigen	NA
10061	403	L2	female	32	27	3	1	Morphological	Derived	935.86	77	1	935.86	935.86	Kuendigung	kuendigen	NA
10061	319	L1	male	26	29	3	2	Morphological	Derived	742.76	324	1	742.76	742.76	Kuendigung	kuendigen	NA
10061	435	L2	male	37	27	3	1	Morphological	Derived	779.01	77	1	779.01	779.01	Kuendigung	kuendigen	NA
10061	415	L2	female	25	23	3	2	Morphological	Derived	1140.69	324	1	1140.69	1140.69	Kuendigung	kuendigen	NA
10061	335	L1	female	23	29	3	1	Morphological	Derived	519.08	77	1	519.08	519.08	Kuendigung	kuendigen	NA
10061	440	L2	female	24	24	3	2	Morphological	Derived	848.46	324	1	848.46	848.46	Kuendigung	kuendigen	NA
10062	404	L2	female	27	23	4	1	Morphological	Unrelated	1113.56	77	1	1113.56	1113.56	Batterie	kuendigen	NA
10062	431	L2	female	29	25	4	2	Morphological	Unrelated	840.38	324	1	840.38	840.38	Batterie	kuendigen	NA
10062	332	L1	female	24	29	4	2	Morphological	Unrelated	637.02	324	1	637.02	637.02	Batterie	kuendigen	NA
10062	336	L1	female	22	NA	4	1	Morphological	Unrelated	573.08	77	1	573.08	573.08	Batterie	kuendigen	NA
10062	325	L1	female	20	29	4	1	Morphological	Unrelated	726.2	77	1	726.2	726.2	Batterie	kuendigen	NA
10062	326	L1	female	29	28	4	2	Morphological	Unrelated	580.42	324	1	580.42	580.42	Batterie	kuendigen	NA
10062	448	L2	female	26	20	4	1	Morphological	Unrelated	628.64	77	1	628.64	628.64	Batterie	kuendigen	NA
10062	428	L2	female	26	25	4	1	Morphological	Unrelated	558.3	77	1	558.3	558.3	Batterie	kuendigen	NA
10062	322	L1	female	24	30	4	1	Morphological	Unrelated	607.38	77	1	607.38	607.38	Batterie	kuendigen	NA
10062	324	L1	female	24	25	4	1	Morphological	Unrelated	1147.04	77	1	1147.04	1147.04	Batterie	kuendigen	NA
10062	323	L1	female	23	29	4	1	Morphological	Unrelated	541.32	77	1	541.32	541.32	Batterie	kuendigen	NA
10062	444	L2	female	22	25	4	2	Morphological	Unrelated	767.11	324	0	NA	NA	Batterie	kuendigen	NA
10062	338	L1	male	28	28	4	2	Morphological	Unrelated	509.18	324	1	509.18	509.18	Batterie	kuendigen	NA
10062	420	L2	female	21	27	4	1	Morphological	Unrelated	493.29	77	1	493.29	493.29	Batterie	kuendigen	NA
10062	416	L2	male	20	29	4	2	Morphological	Unrelated	643.12	324	1	643.12	643.12	Batterie	kuendigen	NA
10062	441	L2	female	22	24	4	2	Morphological	Unrelated	961.34	324	1	961.34	961.34	Batterie	kuendigen	NA
10062	424	L2	female	31	25	4	2	Morphological	Unrelated	1141.82	324	1	1141.82	1141.82	Batterie	kuendigen	NA
10062	412	L2	female	20	26	4	1	Morphological	Unrelated	898.2	77	1	898.2	898.2	Batterie	kuendigen	NA
10062	408	L2	female	31	28	4	2	Morphological	Unrelated	536.68	324	1	536.68	536.68	Batterie	kuendigen	NA
10062	327	L1	female	27	29	4	2	Morphological	Unrelated	678.39	324	1	678.39	678.39	Batterie	kuendigen	NA
10062	328	L1	female	21	30	4	2	Morphological	Unrelated	489.46	324	1	489.46	489.46	Batterie	kuendigen	NA
10062	436	L2	female	29	29	4	1	Morphological	Unrelated	912.46	77	0	NA	NA	Batterie	kuendigen	NA
10063	445	L2	female	20	23	1	1	Morphological	Identity	626.34	77	1	626.34	626.34	kuendigen	kuendigen	NA
10063	425	L2	female	26	27	1	1	Morphological	Identity	721.75	77	1	721.75	721.75	kuendigen	kuendigen	NA
10063	409	L2	female	30	22	1	1	Morphological	Identity	774.72	77	1	774.72	774.72	kuendigen	kuendigen	NA
10063	304	L1	female	24	29	1	1	Morphological	Identity	462.74	77	1	462.74	462.74	kuendigen	kuendigen	NA
10063	303	L1	female	18	28	1	1	Morphological	Identity	430.45	77	1	430.45	430.45	kuendigen	kuendigen	NA
10063	305	L1	male	39	29	1	2	Morphological	Identity	1256.55	324	1	1256.55	1256.55	kuendigen	kuendigen	NA
10063	333	L1	female	20	27	1	1	Morphological	Identity	480.67	77	1	480.67	480.67	kuendigen	kuendigen	NA
10063	307	L1	female	29	28	1	2	Morphological	Identity	1369.26	324	1	1369.26	1369.26	kuendigen	kuendigen	NA
10063	432	L2	male	32	24	1	2	Morphological	Identity	646.37	324	1	646.37	646.37	kuendigen	kuendigen	NA
10063	401	L2	female	28	23	1	1	Morphological	Identity	736.33	77	1	736.33	736.33	kuendigen	kuendigen	NA
10063	417	L2	female	32	28	1	1	Morphological	Identity	610.46	77	1	610.46	610.46	kuendigen	kuendigen	NA
10063	302	L1	female	25	29	1	1	Morphological	Identity	642.17	77	1	642.17	642.17	kuendigen	kuendigen	NA
10063	405	L2	female	27	27	1	2	Morphological	Identity	816.25	324	1	816.25	816.25	kuendigen	kuendigen	NA
10063	301	L1	female	25	30	1	1	Morphological	Identity	544.26	77	1	544.26	544.26	kuendigen	kuendigen	NA
10063	442	L2	female	28	29	1	2	Morphological	Identity	507.5	324	1	507.5	507.5	kuendigen	kuendigen	NA
10063	306	L1	female	22	29	1	2	Morphological	Identity	640	324	1	640	640	kuendigen	kuendigen	NA
10063	337	L1	female	21	NA	1	2	Morphological	Identity	962.59	324	1	962.59	962.59	kuendigen	kuendigen	NA
10063	437	L2	female	29	29	1	2	Morphological	Identity	596.61	324	1	596.61	596.61	kuendigen	kuendigen	NA
10063	421	L2	female	25	29	1	2	Morphological	Identity	542.16	324	1	542.16	542.16	kuendigen	kuendigen	NA
10063	329	L1	female	21	NA	1	2	Morphological	Identity	563.5	324	1	563.5	563.5	kuendigen	kuendigen	NA
10063	433	L2	male	23	23	1	1	Morphological	Identity	449.08	77	1	449.08	449.08	kuendigen	kuendigen	NA
10063	413	L2	female	22	22	1	2	Morphological	Identity	1432.35	324	1	1432.35	1432.35	kuendigen	kuendigen	NA
10064	310	L1	male	23	28	2	1	Morphological	Inflected	627.24	77	1	627.24	627.24	gekuendigt	kuendigen	NA
10064	438	L2	female	25	28	2	2	Morphological	Inflected	1008.68	324	1	1008.68	1008.68	gekuendigt	kuendigen	NA
10064	312	L1	female	19	28	2	2	Morphological	Inflected	382.53	324	1	382.53	382.53	gekuendigt	kuendigen	NA
10064	411	L2	female	31	27	2	1	Morphological	Inflected	581.66	77	1	581.66	581.66	gekuendigt	kuendigen	NA
10064	422	L2	female	33	28	2	2	Morphological	Inflected	637.6	324	1	637.6	637.6	gekuendigt	kuendigen	NA
10064	434	L2	female	44	27	2	1	Morphological	Inflected	877.19	77	1	877.19	877.19	gekuendigt	kuendigen	NA
10064	339	L1	female	20	NA	2	2	Morphological	Inflected	581.54	324	1	581.54	581.54	gekuendigt	kuendigen	NA
10064	429	L2	female	26	27	2	2	Morphological	Inflected	1346.66	324	1	1346.66	1346.66	gekuendigt	kuendigen	NA
10064	311	L1	female	23	28	2	1	Morphological	Inflected	590.53	77	1	590.53	590.53	gekuendigt	kuendigen	NA
10064	313	L1	female	26	27	2	2	Morphological	Inflected	807.05	324	1	807.05	807.05	gekuendigt	kuendigen	NA
10064	414	L2	female	26	22	2	2	Morphological	Inflected	888.93	324	1	888.93	888.93	gekuendigt	kuendigen	NA
10064	309	L1	male	23	30	2	1	Morphological	Inflected	722.34	77	1	722.34	722.34	gekuendigt	kuendigen	NA
10064	406	L2	female	26	28	2	2	Morphological	Inflected	592.94	324	1	592.94	592.94	gekuendigt	kuendigen	NA
10064	334	L1	female	26	30	2	1	Morphological	Inflected	545.77	77	1	545.77	545.77	gekuendigt	kuendigen	NA
10064	418	L2	female	28	28	2	1	Morphological	Inflected	579.7	77	1	579.7	579.7	gekuendigt	kuendigen	NA
10064	402	L2	male	26	29	2	1	Morphological	Inflected	1194.13	77	1	1194.13	1194.13	gekuendigt	kuendigen	NA
10064	308	L1	female	30	29	2	1	Morphological	Inflected	553.46	77	1	553.46	553.46	gekuendigt	kuendigen	NA
10064	330	L1	female	21	30	2	2	Morphological	Inflected	675.8	324	1	675.8	675.8	gekuendigt	kuendigen	NA
10064	446	L2	female	27	30	2	1	Morphological	Inflected	561.01	77	1	561.01	561.01	gekuendigt	kuendigen	NA
10064	426	L2	female	27	26	2	1	Morphological	Inflected	579.17	77	1	579.17	579.17	gekuendigt	kuendigen	NA
10064	439	L2	male	25	26	2	2	Morphological	Inflected	653.63	324	1	653.63	653.63	gekuendigt	kuendigen	NA
10064	314	L1	female	23	27	2	2	Morphological	Inflected	422.64	324	1	422.64	422.64	gekuendigt	kuendigen	NA
10071	328	L1	female	21	30	4	2	Morphological	Derived	635.84	316	1	635.84	635.84	Lenkung	lenken	NA
10071	325	L1	female	20	29	4	1	Morphological	Derived	467.81	85	1	467.81	467.81	Lenkung	lenken	NA
10071	431	L2	female	29	25	4	2	Morphological	Derived	997.03	316	1	997.03	997.03	Lenkung	lenken	NA
10071	412	L2	female	20	26	4	1	Morphological	Derived	952.14	85	1	952.14	952.14	Lenkung	lenken	NA
10071	436	L2	female	29	29	4	1	Morphological	Derived	678.38	85	0	NA	NA	Lenkung	lenken	NA
10071	322	L1	female	24	30	4	1	Morphological	Derived	597	85	1	597	597	Lenkung	lenken	NA
10071	404	L2	female	27	23	4	1	Morphological	Derived	1079.42	85	1	1079.42	1079.42	Lenkung	lenken	NA
10071	332	L1	female	24	29	4	2	Morphological	Derived	527.05	316	1	527.05	527.05	Lenkung	lenken	NA
10071	428	L2	female	26	25	4	1	Morphological	Derived	460.21	85	1	460.21	460.21	Lenkung	lenken	NA
10071	448	L2	female	26	20	4	1	Morphological	Derived	466.42	85	1	466.42	466.42	Lenkung	lenken	NA
10071	408	L2	female	31	28	4	2	Morphological	Derived	538.76	316	1	538.76	538.76	Lenkung	lenken	NA
10071	324	L1	female	24	25	4	1	Morphological	Derived	936.8	85	1	936.8	936.8	Lenkung	lenken	NA
10071	441	L2	female	22	24	4	2	Morphological	Derived	643.48	316	1	643.48	643.48	Lenkung	lenken	NA
10071	416	L2	male	20	29	4	2	Morphological	Derived	485.09	316	1	485.09	485.09	Lenkung	lenken	NA
10071	420	L2	female	21	27	4	1	Morphological	Derived	435.27	85	1	435.27	435.27	Lenkung	lenken	NA
10071	338	L1	male	28	28	4	2	Morphological	Derived	639.15	316	1	639.15	639.15	Lenkung	lenken	NA
10071	336	L1	female	22	NA	4	1	Morphological	Derived	475.07	85	1	475.07	475.07	Lenkung	lenken	NA
10071	323	L1	female	23	29	4	1	Morphological	Derived	595.03	85	1	595.03	595.03	Lenkung	lenken	NA
10071	326	L1	female	29	28	4	2	Morphological	Derived	598.75	316	1	598.75	598.75	Lenkung	lenken	NA
10071	424	L2	female	31	25	4	2	Morphological	Derived	727.93	316	1	727.93	727.93	Lenkung	lenken	NA
10071	327	L1	female	27	29	4	2	Morphological	Derived	384.7	316	1	384.7	384.7	Lenkung	lenken	NA
10071	444	L2	female	22	25	4	2	Morphological	Derived	881.4	316	1	881.4	881.4	Lenkung	lenken	NA
10072	442	L2	female	28	29	1	2	Morphological	Unrelated	553.64	316	1	553.64	553.64	privat	lenken	NA
10072	304	L1	female	24	29	1	1	Morphological	Unrelated	500.5	85	1	500.5	500.5	privat	lenken	NA
10072	303	L1	female	18	28	1	1	Morphological	Unrelated	660.29	85	1	660.29	660.29	privat	lenken	NA
10072	425	L2	female	26	27	1	1	Morphological	Unrelated	399.75	85	1	399.75	399.75	privat	lenken	NA
10072	337	L1	female	21	NA	1	2	Morphological	Unrelated	764.67	316	1	764.67	764.67	privat	lenken	NA
10072	445	L2	female	20	23	1	1	Morphological	Unrelated	795.89	85	1	795.89	795.89	privat	lenken	NA
10072	405	L2	female	27	27	1	2	Morphological	Unrelated	634.44	316	1	634.44	634.44	privat	lenken	NA
10072	437	L2	female	29	29	1	2	Morphological	Unrelated	774.76	316	1	774.76	774.76	privat	lenken	NA
10072	302	L1	female	25	29	1	1	Morphological	Unrelated	551.88	85	1	551.88	551.88	privat	lenken	NA
10072	417	L2	female	32	28	1	1	Morphological	Unrelated	592.35	85	1	592.35	592.35	privat	lenken	NA
10072	329	L1	female	21	NA	1	2	Morphological	Unrelated	613.58	316	1	613.58	613.58	privat	lenken	NA
10072	333	L1	female	20	27	1	1	Morphological	Unrelated	422.69	85	1	422.69	422.69	privat	lenken	NA
10072	306	L1	female	22	29	1	2	Morphological	Unrelated	418.3	316	1	418.3	418.3	privat	lenken	NA
10072	421	L2	female	25	29	1	2	Morphological	Unrelated	496.34	316	1	496.34	496.34	privat	lenken	NA
10072	305	L1	male	39	29	1	2	Morphological	Unrelated	618.86	316	1	618.86	618.86	privat	lenken	NA
10072	307	L1	female	29	28	1	2	Morphological	Unrelated	867.55	316	1	867.55	867.55	privat	lenken	NA
10072	413	L2	female	22	22	1	2	Morphological	Unrelated	1010.51	316	1	1010.51	1010.51	privat	lenken	NA
10072	409	L2	female	30	22	1	1	Morphological	Unrelated	644.66	85	1	644.66	644.66	privat	lenken	NA
10072	301	L1	female	25	30	1	1	Morphological	Unrelated	541.98	85	1	541.98	541.98	privat	lenken	NA
10072	401	L2	female	28	23	1	1	Morphological	Unrelated	982.23	85	0	NA	NA	privat	lenken	NA
10072	433	L2	male	23	23	1	1	Morphological	Unrelated	535.1	85	1	535.1	535.1	privat	lenken	NA
10072	432	L2	male	32	24	1	2	Morphological	Unrelated	592.58	316	1	592.58	592.58	privat	lenken	NA
10073	310	L1	male	23	28	2	1	Morphological	Identity	528.85	85	1	528.85	528.85	lenken	lenken	NA
10073	330	L1	female	21	30	2	2	Morphological	Identity	597.78	316	1	597.78	597.78	lenken	lenken	NA
10073	339	L1	female	20	NA	2	2	Morphological	Identity	908	316	1	908	908	lenken	lenken	NA
10073	446	L2	female	27	30	2	1	Morphological	Identity	474.8	85	1	474.8	474.8	lenken	lenken	NA
10073	406	L2	female	26	28	2	2	Morphological	Identity	466.94	316	1	466.94	466.94	lenken	lenken	NA
10073	402	L2	male	26	29	2	1	Morphological	Identity	976.01	85	1	976.01	976.01	lenken	lenken	NA
10073	438	L2	female	25	28	2	2	Morphological	Identity	730.69	316	1	730.69	730.69	lenken	lenken	NA
10073	308	L1	female	30	29	2	1	Morphological	Identity	639.17	85	1	639.17	639.17	lenken	lenken	NA
10073	313	L1	female	26	27	2	2	Morphological	Identity	609.42	316	1	609.42	609.42	lenken	lenken	NA
10073	334	L1	female	26	30	2	1	Morphological	Identity	575.75	85	1	575.75	575.75	lenken	lenken	NA
10073	422	L2	female	33	28	2	2	Morphological	Identity	543.65	316	1	543.65	543.65	lenken	lenken	NA
10073	311	L1	female	23	28	2	1	Morphological	Identity	556.18	85	0	NA	NA	lenken	lenken	NA
10073	426	L2	female	27	26	2	1	Morphological	Identity	689.16	85	1	689.16	689.16	lenken	lenken	NA
10073	411	L2	female	31	27	2	1	Morphological	Identity	547.55	85	1	547.55	547.55	lenken	lenken	NA
10073	418	L2	female	28	28	2	1	Morphological	Identity	545.65	85	1	545.65	545.65	lenken	lenken	NA
10073	429	L2	female	26	27	2	2	Morphological	Identity	668.87	316	1	668.87	668.87	lenken	lenken	NA
10073	312	L1	female	19	28	2	2	Morphological	Identity	376.95	316	1	376.95	376.95	lenken	lenken	NA
10073	309	L1	male	23	30	2	1	Morphological	Identity	607.97	85	1	607.97	607.97	lenken	lenken	NA
10073	414	L2	female	26	22	2	2	Morphological	Identity	714.98	316	1	714.98	714.98	lenken	lenken	NA
10073	434	L2	female	44	27	2	1	Morphological	Identity	659.14	85	1	659.14	659.14	lenken	lenken	NA
10073	314	L1	female	23	27	2	2	Morphological	Identity	424.7	316	1	424.7	424.7	lenken	lenken	NA
10073	439	L2	male	25	26	2	2	Morphological	Identity	553.97	316	1	553.97	553.97	lenken	lenken	NA
10074	419	L2	female	23	28	3	1	Morphological	Inflected	512.74	85	1	512.74	512.74	gelenkt	lenken	NA
10074	403	L2	female	32	27	3	1	Morphological	Inflected	757.71	85	1	757.71	757.71	gelenkt	lenken	NA
10074	443	L2	female	22	21	3	2	Morphological	Inflected	563.85	316	1	563.85	563.85	gelenkt	lenken	NA
10074	430	L2	female	24	27	3	2	Morphological	Inflected	631.07	316	1	631.07	631.07	gelenkt	lenken	NA
10074	317	L1	female	19	29	3	1	Morphological	Inflected	954.17	85	1	954.17	954.17	gelenkt	lenken	NA
10074	427	L2	female	21	23	3	1	Morphological	Inflected	604.65	85	1	604.65	604.65	gelenkt	lenken	NA
10074	447	L2	female	37	24	3	1	Morphological	Inflected	779.5	85	0	NA	NA	gelenkt	lenken	NA
10074	440	L2	female	24	24	3	2	Morphological	Inflected	650.84	316	1	650.84	650.84	gelenkt	lenken	NA
10074	318	L1	female	25	29	3	1	Morphological	Inflected	617.81	85	1	617.81	617.81	gelenkt	lenken	NA
10074	340	L1	female	24	NA	3	2	Morphological	Inflected	950.59	316	1	950.59	950.59	gelenkt	lenken	NA
10074	321	L1	female	23	29	3	2	Morphological	Inflected	482.62	316	1	482.62	482.62	gelenkt	lenken	NA
10074	319	L1	male	26	29	3	2	Morphological	Inflected	704.97	316	1	704.97	704.97	gelenkt	lenken	NA
10074	407	L2	female	30	30	3	2	Morphological	Inflected	563.08	316	1	563.08	563.08	gelenkt	lenken	NA
10074	320	L1	male	21	28	3	2	Morphological	Inflected	535.19	316	0	NA	NA	gelenkt	lenken	NA
10074	415	L2	female	25	23	3	2	Morphological	Inflected	840.75	316	1	840.75	840.75	gelenkt	lenken	NA
10074	335	L1	female	23	29	3	1	Morphological	Inflected	564.99	85	1	564.99	564.99	gelenkt	lenken	NA
10074	435	L2	male	37	27	3	1	Morphological	Inflected	882.33	85	1	882.33	882.33	gelenkt	lenken	NA
10074	423	L2	female	37	23	3	2	Morphological	Inflected	651.03	316	1	651.03	651.03	gelenkt	lenken	NA
10074	331	L1	female	25	29	3	2	Morphological	Inflected	550.36	316	1	550.36	550.36	gelenkt	lenken	NA
10074	315	L1	female	22	29	3	1	Morphological	Inflected	453.88	85	0	NA	NA	gelenkt	lenken	NA
10074	316	L1	female	20	28	3	1	Morphological	Inflected	634.58	85	1	634.58	634.58	gelenkt	lenken	NA
10074	410	L2	male	24	26	3	1	Morphological	Inflected	859.24	85	1	859.24	859.24	gelenkt	lenken	NA
10081	402	L2	male	26	29	2	1	Morphological	Derived	889.86	109	1	889.86	889.86	Aeusserung	aeussern	NA
10081	426	L2	female	27	26	2	1	Morphological	Derived	562.93	109	1	562.93	562.93	Aeusserung	aeussern	NA
10081	334	L1	female	26	30	2	1	Morphological	Derived	481.34	109	1	481.34	481.34	Aeusserung	aeussern	NA
10081	414	L2	female	26	22	2	2	Morphological	Derived	697.3	292	1	697.3	697.3	Aeusserung	aeussern	NA
10081	446	L2	female	27	30	2	1	Morphological	Derived	815.59	109	1	815.59	815.59	Aeusserung	aeussern	NA
10081	313	L1	female	26	27	2	2	Morphological	Derived	488.26	292	1	488.26	488.26	Aeusserung	aeussern	NA
10081	309	L1	male	23	30	2	1	Morphological	Derived	945.18	109	1	945.18	945.18	Aeusserung	aeussern	NA
10081	310	L1	male	23	28	2	1	Morphological	Derived	682.12	109	1	682.12	682.12	Aeusserung	aeussern	NA
10081	311	L1	female	23	28	2	1	Morphological	Derived	509.38	109	1	509.38	509.38	Aeusserung	aeussern	NA
10081	330	L1	female	21	30	2	2	Morphological	Derived	596.05	292	1	596.05	596.05	Aeusserung	aeussern	NA
10081	314	L1	female	23	27	2	2	Morphological	Derived	462.88	292	1	462.88	462.88	Aeusserung	aeussern	NA
10081	411	L2	female	31	27	2	1	Morphological	Derived	573.37	109	1	573.37	573.37	Aeusserung	aeussern	NA
10081	339	L1	female	20	NA	2	2	Morphological	Derived	615.13	292	1	615.13	615.13	Aeusserung	aeussern	NA
10081	422	L2	female	33	28	2	2	Morphological	Derived	573.85	292	1	573.85	573.85	Aeusserung	aeussern	NA
10081	429	L2	female	26	27	2	2	Morphological	Derived	907.04	292	1	907.04	907.04	Aeusserung	aeussern	NA
10081	312	L1	female	19	28	2	2	Morphological	Derived	471.7	292	1	471.7	471.7	Aeusserung	aeussern	NA
10081	308	L1	female	30	29	2	1	Morphological	Derived	720.3	109	1	720.3	720.3	Aeusserung	aeussern	NA
10081	434	L2	female	44	27	2	1	Morphological	Derived	620.9	109	1	620.9	620.9	Aeusserung	aeussern	NA
10081	418	L2	female	28	28	2	1	Morphological	Derived	603.48	109	1	603.48	603.48	Aeusserung	aeussern	NA
10081	439	L2	male	25	26	2	2	Morphological	Derived	616.94	292	1	616.94	616.94	Aeusserung	aeussern	NA
10081	438	L2	female	25	28	2	2	Morphological	Derived	841.04	292	1	841.04	841.04	Aeusserung	aeussern	NA
10081	406	L2	female	26	28	2	2	Morphological	Derived	585.27	292	1	585.27	585.27	Aeusserung	aeussern	NA
10082	321	L1	female	23	29	3	2	Morphological	Unrelated	545.38	292	1	545.38	545.38	Teufel	aeussern	NA
10082	419	L2	female	23	28	3	1	Morphological	Unrelated	626.57	109	1	626.57	626.57	Teufel	aeussern	NA
10082	447	L2	female	37	24	3	1	Morphological	Unrelated	751.28	109	1	751.28	751.28	Teufel	aeussern	NA
10082	320	L1	male	21	28	3	2	Morphological	Unrelated	574.03	292	1	574.03	574.03	Teufel	aeussern	NA
10082	423	L2	female	37	23	3	2	Morphological	Unrelated	643.31	292	1	643.31	643.31	Teufel	aeussern	NA
10082	315	L1	female	22	29	3	1	Morphological	Unrelated	510.96	109	1	510.96	510.96	Teufel	aeussern	NA
10082	415	L2	female	25	23	3	2	Morphological	Unrelated	1822.33	292	1	1822.33	NA	Teufel	aeussern	NA
10082	410	L2	male	24	26	3	1	Morphological	Unrelated	729.71	109	1	729.71	729.71	Teufel	aeussern	NA
10082	403	L2	female	32	27	3	1	Morphological	Unrelated	751.56	109	1	751.56	751.56	Teufel	aeussern	NA
10082	335	L1	female	23	29	3	1	Morphological	Unrelated	590.32	109	1	590.32	590.32	Teufel	aeussern	NA
10082	443	L2	female	22	21	3	2	Morphological	Unrelated	598.08	292	1	598.08	598.08	Teufel	aeussern	NA
10082	318	L1	female	25	29	3	1	Morphological	Unrelated	466.85	109	1	466.85	466.85	Teufel	aeussern	NA
10082	440	L2	female	24	24	3	2	Morphological	Unrelated	759.85	292	1	759.85	759.85	Teufel	aeussern	NA
10082	427	L2	female	21	23	3	1	Morphological	Unrelated	590.37	109	1	590.37	590.37	Teufel	aeussern	NA
10082	340	L1	female	24	NA	3	2	Morphological	Unrelated	672.9	292	1	672.9	672.9	Teufel	aeussern	NA
10082	319	L1	male	26	29	3	2	Morphological	Unrelated	767.81	292	1	767.81	767.81	Teufel	aeussern	NA
10082	435	L2	male	37	27	3	1	Morphological	Unrelated	1060.81	109	1	1060.81	1060.81	Teufel	aeussern	NA
10082	317	L1	female	19	29	3	1	Morphological	Unrelated	505.98	109	1	505.98	505.98	Teufel	aeussern	NA
10082	331	L1	female	25	29	3	2	Morphological	Unrelated	508.55	292	1	508.55	508.55	Teufel	aeussern	NA
10082	407	L2	female	30	30	3	2	Morphological	Unrelated	777.31	292	1	777.31	777.31	Teufel	aeussern	NA
10082	316	L1	female	20	28	3	1	Morphological	Unrelated	914.24	109	1	914.24	914.24	Teufel	aeussern	NA
10082	430	L2	female	24	27	3	2	Morphological	Unrelated	629.34	292	1	629.34	629.34	Teufel	aeussern	NA
10083	328	L1	female	21	30	4	2	Morphological	Identity	410.74	292	1	410.74	410.74	aeussern	aeussern	NA
10083	441	L2	female	22	24	4	2	Morphological	Identity	534.57	292	1	534.57	534.57	aeussern	aeussern	NA
10083	323	L1	female	23	29	4	1	Morphological	Identity	500.04	109	1	500.04	500.04	aeussern	aeussern	NA
10083	408	L2	female	31	28	4	2	Morphological	Identity	560.81	292	1	560.81	560.81	aeussern	aeussern	NA
10083	336	L1	female	22	NA	4	1	Morphological	Identity	524.77	109	1	524.77	524.77	aeussern	aeussern	NA
10083	424	L2	female	31	25	4	2	Morphological	Identity	646.09	292	1	646.09	646.09	aeussern	aeussern	NA
10083	324	L1	female	24	25	4	1	Morphological	Identity	609.99	109	1	609.99	609.99	aeussern	aeussern	NA
10083	322	L1	female	24	30	4	1	Morphological	Identity	550.17	109	1	550.17	550.17	aeussern	aeussern	NA
10083	431	L2	female	29	25	4	2	Morphological	Identity	765.24	292	1	765.24	765.24	aeussern	aeussern	NA
10083	448	L2	female	26	20	4	1	Morphological	Identity	455.37	109	1	455.37	455.37	aeussern	aeussern	NA
10083	444	L2	female	22	25	4	2	Morphological	Identity	560.29	292	1	560.29	560.29	aeussern	aeussern	NA
10083	338	L1	male	28	28	4	2	Morphological	Identity	477.49	292	1	477.49	477.49	aeussern	aeussern	NA
10083	416	L2	male	20	29	4	2	Morphological	Identity	491.46	292	1	491.46	491.46	aeussern	aeussern	NA
10083	404	L2	female	27	23	4	1	Morphological	Identity	473.26	109	1	473.26	473.26	aeussern	aeussern	NA
10083	428	L2	female	26	25	4	1	Morphological	Identity	725.95	109	1	725.95	725.95	aeussern	aeussern	NA
10083	327	L1	female	27	29	4	2	Morphological	Identity	431.48	292	1	431.48	431.48	aeussern	aeussern	NA
10083	412	L2	female	20	26	4	1	Morphological	Identity	633.84	109	1	633.84	633.84	aeussern	aeussern	NA
10083	326	L1	female	29	28	4	2	Morphological	Identity	1061.65	292	1	1061.65	1061.65	aeussern	aeussern	NA
10083	332	L1	female	24	29	4	2	Morphological	Identity	526.03	292	1	526.03	526.03	aeussern	aeussern	NA
10083	436	L2	female	29	29	4	1	Morphological	Identity	728.19	109	1	728.19	728.19	aeussern	aeussern	NA
10083	325	L1	female	20	29	4	1	Morphological	Identity	524.97	109	1	524.97	524.97	aeussern	aeussern	NA
10083	420	L2	female	21	27	4	1	Morphological	Identity	484.96	109	1	484.96	484.96	aeussern	aeussern	NA
10084	302	L1	female	25	29	1	1	Morphological	Inflected	607.68	109	1	607.68	607.68	geaeussert	aeussern	NA
10084	409	L2	female	30	22	1	1	Morphological	Inflected	483	109	1	483	483	geaeussert	aeussern	NA
10084	329	L1	female	21	NA	1	2	Morphological	Inflected	555.87	292	1	555.87	555.87	geaeussert	aeussern	NA
10084	437	L2	female	29	29	1	2	Morphological	Inflected	734.29	292	1	734.29	734.29	geaeussert	aeussern	NA
10084	401	L2	female	28	23	1	1	Morphological	Inflected	862.75	109	1	862.75	862.75	geaeussert	aeussern	NA
10084	333	L1	female	20	27	1	1	Morphological	Inflected	560.43	109	1	560.43	560.43	geaeussert	aeussern	NA
10084	306	L1	female	22	29	1	2	Morphological	Inflected	569.09	292	1	569.09	569.09	geaeussert	aeussern	NA
10084	413	L2	female	22	22	1	2	Morphological	Inflected	832.69	292	1	832.69	832.69	geaeussert	aeussern	NA
10084	307	L1	female	29	28	1	2	Morphological	Inflected	802.47	292	1	802.47	802.47	geaeussert	aeussern	NA
10084	432	L2	male	32	24	1	2	Morphological	Inflected	550.79	292	1	550.79	550.79	geaeussert	aeussern	NA
10084	337	L1	female	21	NA	1	2	Morphological	Inflected	714.93	292	1	714.93	714.93	geaeussert	aeussern	NA
10084	305	L1	male	39	29	1	2	Morphological	Inflected	617.69	292	1	617.69	617.69	geaeussert	aeussern	NA
10084	405	L2	female	27	27	1	2	Morphological	Inflected	664.6	292	1	664.6	664.6	geaeussert	aeussern	NA
10084	433	L2	male	23	23	1	1	Morphological	Inflected	570.23	109	1	570.23	570.23	geaeussert	aeussern	NA
10084	445	L2	female	20	23	1	1	Morphological	Inflected	564.85	109	1	564.85	564.85	geaeussert	aeussern	NA
10084	303	L1	female	18	28	1	1	Morphological	Inflected	477.41	109	1	477.41	477.41	geaeussert	aeussern	NA
10084	421	L2	female	25	29	1	2	Morphological	Inflected	502.52	292	1	502.52	502.52	geaeussert	aeussern	NA
10084	304	L1	female	24	29	1	1	Morphological	Inflected	429.63	109	0	NA	NA	geaeussert	aeussern	NA
10084	417	L2	female	32	28	1	1	Morphological	Inflected	554.08	109	1	554.08	554.08	geaeussert	aeussern	NA
10084	425	L2	female	26	27	1	1	Morphological	Inflected	641.43	109	1	641.43	641.43	geaeussert	aeussern	NA
10084	442	L2	female	28	29	1	2	Morphological	Inflected	635.85	292	1	635.85	635.85	geaeussert	aeussern	NA
10084	301	L1	female	25	30	1	1	Morphological	Inflected	575.14	109	1	575.14	575.14	geaeussert	aeussern	NA
10091	403	L2	female	32	27	3	1	Morphological	Derived	709.38	117	1	709.38	709.38	Lieferung	liefern	NA
10091	443	L2	female	22	21	3	2	Morphological	Derived	568.07	284	1	568.07	568.07	Lieferung	liefern	NA
10091	407	L2	female	30	30	3	2	Morphological	Derived	531.41	284	1	531.41	531.41	Lieferung	liefern	NA
10091	427	L2	female	21	23	3	1	Morphological	Derived	572.3	117	1	572.3	572.3	Lieferung	liefern	NA
10091	435	L2	male	37	27	3	1	Morphological	Derived	812.73	117	1	812.73	812.73	Lieferung	liefern	NA
10091	419	L2	female	23	28	3	1	Morphological	Derived	512.39	117	1	512.39	512.39	Lieferung	liefern	NA
10091	316	L1	female	20	28	3	1	Morphological	Derived	808.04	117	1	808.04	808.04	Lieferung	liefern	NA
10091	317	L1	female	19	29	3	1	Morphological	Derived	615.62	117	1	615.62	615.62	Lieferung	liefern	NA
10091	321	L1	female	23	29	3	2	Morphological	Derived	563.66	284	1	563.66	563.66	Lieferung	liefern	NA
10091	335	L1	female	23	29	3	1	Morphological	Derived	660	117	1	660	660	Lieferung	liefern	NA
10091	440	L2	female	24	24	3	2	Morphological	Derived	698.84	284	1	698.84	698.84	Lieferung	liefern	NA
10091	318	L1	female	25	29	3	1	Morphological	Derived	616.62	117	0	NA	NA	Lieferung	liefern	NA
10091	447	L2	female	37	24	3	1	Morphological	Derived	665.49	117	1	665.49	665.49	Lieferung	liefern	NA
10091	410	L2	male	24	26	3	1	Morphological	Derived	719.63	117	1	719.63	719.63	Lieferung	liefern	NA
10091	340	L1	female	24	NA	3	2	Morphological	Derived	859.61	284	1	859.61	859.61	Lieferung	liefern	NA
10091	423	L2	female	37	23	3	2	Morphological	Derived	621.4	284	1	621.4	621.4	Lieferung	liefern	NA
10091	319	L1	male	26	29	3	2	Morphological	Derived	794.13	284	1	794.13	794.13	Lieferung	liefern	NA
10091	331	L1	female	25	29	3	2	Morphological	Derived	702.83	284	1	702.83	702.83	Lieferung	liefern	NA
10091	320	L1	male	21	28	3	2	Morphological	Derived	584.29	284	1	584.29	584.29	Lieferung	liefern	NA
10091	415	L2	female	25	23	3	2	Morphological	Derived	1008.45	284	1	1008.45	1008.45	Lieferung	liefern	NA
10091	430	L2	female	24	27	3	2	Morphological	Derived	511.79	284	1	511.79	511.79	Lieferung	liefern	NA
10091	315	L1	female	22	29	3	1	Morphological	Derived	580.65	117	1	580.65	580.65	Lieferung	liefern	NA
10092	326	L1	female	29	28	4	2	Morphological	Unrelated	759.95	284	1	759.95	759.95	scharf	liefern	NA
10092	328	L1	female	21	30	4	2	Morphological	Unrelated	572.97	284	1	572.97	572.97	scharf	liefern	NA
10092	412	L2	female	20	26	4	1	Morphological	Unrelated	799.8	117	1	799.8	799.8	scharf	liefern	NA
10092	327	L1	female	27	29	4	2	Morphological	Unrelated	1041.84	284	1	1041.84	1041.84	scharf	liefern	NA
10092	323	L1	female	23	29	4	1	Morphological	Unrelated	945.84	117	1	945.84	945.84	scharf	liefern	NA
10092	322	L1	female	24	30	4	1	Morphological	Unrelated	636.03	117	1	636.03	636.03	scharf	liefern	NA
10092	336	L1	female	22	NA	4	1	Morphological	Unrelated	546.7	117	1	546.7	546.7	scharf	liefern	NA
10092	416	L2	male	20	29	4	2	Morphological	Unrelated	549.47	284	1	549.47	549.47	scharf	liefern	NA
10092	441	L2	female	22	24	4	2	Morphological	Unrelated	724.95	284	1	724.95	724.95	scharf	liefern	NA
10092	324	L1	female	24	25	4	1	Morphological	Unrelated	1199.57	117	1	1199.57	1199.57	scharf	liefern	NA
10092	420	L2	female	21	27	4	1	Morphological	Unrelated	474.81	117	1	474.81	474.81	scharf	liefern	NA
10092	332	L1	female	24	29	4	2	Morphological	Unrelated	472.17	284	1	472.17	472.17	scharf	liefern	NA
10092	431	L2	female	29	25	4	2	Morphological	Unrelated	702.04	284	1	702.04	702.04	scharf	liefern	NA
10092	428	L2	female	26	25	4	1	Morphological	Unrelated	427.88	117	1	427.88	427.88	scharf	liefern	NA
10092	325	L1	female	20	29	4	1	Morphological	Unrelated	522.71	117	1	522.71	522.71	scharf	liefern	NA
10092	338	L1	male	28	28	4	2	Morphological	Unrelated	463.53	284	1	463.53	463.53	scharf	liefern	NA
10092	408	L2	female	31	28	4	2	Morphological	Unrelated	499.06	284	1	499.06	499.06	scharf	liefern	NA
10092	404	L2	female	27	23	4	1	Morphological	Unrelated	775.19	117	1	775.19	775.19	scharf	liefern	NA
10092	424	L2	female	31	25	4	2	Morphological	Unrelated	928.15	284	1	928.15	928.15	scharf	liefern	NA
10092	444	L2	female	22	25	4	2	Morphological	Unrelated	666.71	284	1	666.71	666.71	scharf	liefern	NA
10092	436	L2	female	29	29	4	1	Morphological	Unrelated	855.49	117	1	855.49	855.49	scharf	liefern	NA
10092	448	L2	female	26	20	4	1	Morphological	Unrelated	565.1	117	1	565.1	565.1	scharf	liefern	NA
10093	437	L2	female	29	29	1	2	Morphological	Identity	616.3	284	1	616.3	616.3	liefern	liefern	NA
10093	433	L2	male	23	23	1	1	Morphological	Identity	472.17	117	1	472.17	472.17	liefern	liefern	NA
10093	421	L2	female	25	29	1	2	Morphological	Identity	544.7	284	1	544.7	544.7	liefern	liefern	NA
10093	329	L1	female	21	NA	1	2	Morphological	Identity	621.95	284	1	621.95	621.95	liefern	liefern	NA
10093	432	L2	male	32	24	1	2	Morphological	Identity	464.8	284	1	464.8	464.8	liefern	liefern	NA
10093	405	L2	female	27	27	1	2	Morphological	Identity	522.78	284	1	522.78	522.78	liefern	liefern	NA
10093	301	L1	female	25	30	1	1	Morphological	Identity	820.74	117	1	820.74	820.74	liefern	liefern	NA
10093	413	L2	female	22	22	1	2	Morphological	Identity	813.46	284	1	813.46	813.46	liefern	liefern	NA
10093	401	L2	female	28	23	1	1	Morphological	Identity	996.55	117	1	996.55	996.55	liefern	liefern	NA
10093	425	L2	female	26	27	1	1	Morphological	Identity	487.37	117	1	487.37	487.37	liefern	liefern	NA
10093	445	L2	female	20	23	1	1	Morphological	Identity	782.62	117	1	782.62	782.62	liefern	liefern	NA
10093	409	L2	female	30	22	1	1	Morphological	Identity	720.31	117	1	720.31	720.31	liefern	liefern	NA
10093	337	L1	female	21	NA	1	2	Morphological	Identity	573.1	284	1	573.1	573.1	liefern	liefern	NA
10093	302	L1	female	25	29	1	1	Morphological	Identity	517.39	117	1	517.39	517.39	liefern	liefern	NA
10093	306	L1	female	22	29	1	2	Morphological	Identity	587.41	284	1	587.41	587.41	liefern	liefern	NA
10093	442	L2	female	28	29	1	2	Morphological	Identity	457.9	284	1	457.9	457.9	liefern	liefern	NA
10093	307	L1	female	29	28	1	2	Morphological	Identity	788.73	284	1	788.73	788.73	liefern	liefern	NA
10093	303	L1	female	18	28	1	1	Morphological	Identity	523.11	117	1	523.11	523.11	liefern	liefern	NA
10093	304	L1	female	24	29	1	1	Morphological	Identity	395.26	117	1	395.26	395.26	liefern	liefern	NA
10093	333	L1	female	20	27	1	1	Morphological	Identity	518.33	117	1	518.33	518.33	liefern	liefern	NA
10093	417	L2	female	32	28	1	1	Morphological	Identity	535.95	117	1	535.95	535.95	liefern	liefern	NA
10093	305	L1	male	39	29	1	2	Morphological	Identity	656.62	284	1	656.62	656.62	liefern	liefern	NA
10094	312	L1	female	19	28	2	2	Morphological	Inflected	425.94	284	1	425.94	425.94	geliefert	liefern	NA
10094	426	L2	female	27	26	2	1	Morphological	Inflected	768.85	117	1	768.85	768.85	geliefert	liefern	NA
10094	422	L2	female	33	28	2	2	Morphological	Inflected	544.05	284	1	544.05	544.05	geliefert	liefern	NA
10094	311	L1	female	23	28	2	1	Morphological	Inflected	491.05	117	1	491.05	491.05	geliefert	liefern	NA
10094	309	L1	male	23	30	2	1	Morphological	Inflected	1286.2	117	1	1286.2	1286.2	geliefert	liefern	NA
10094	429	L2	female	26	27	2	2	Morphological	Inflected	717.17	284	1	717.17	717.17	geliefert	liefern	NA
10094	313	L1	female	26	27	2	2	Morphological	Inflected	474.53	284	1	474.53	474.53	geliefert	liefern	NA
10094	411	L2	female	31	27	2	1	Morphological	Inflected	707.26	117	1	707.26	707.26	geliefert	liefern	NA
10094	439	L2	male	25	26	2	2	Morphological	Inflected	507.35	284	1	507.35	507.35	geliefert	liefern	NA
10094	414	L2	female	26	22	2	2	Morphological	Inflected	587.33	284	1	587.33	587.33	geliefert	liefern	NA
10094	314	L1	female	23	27	2	2	Morphological	Inflected	465.05	284	1	465.05	465.05	geliefert	liefern	NA
10094	310	L1	male	23	28	2	1	Morphological	Inflected	479.76	117	1	479.76	479.76	geliefert	liefern	NA
10094	339	L1	female	20	NA	2	2	Morphological	Inflected	557.37	284	1	557.37	557.37	geliefert	liefern	NA
10094	402	L2	male	26	29	2	1	Morphological	Inflected	1015.64	117	1	1015.64	1015.64	geliefert	liefern	NA
10094	330	L1	female	21	30	2	2	Morphological	Inflected	502.25	284	1	502.25	502.25	geliefert	liefern	NA
10094	308	L1	female	30	29	2	1	Morphological	Inflected	597.93	117	1	597.93	597.93	geliefert	liefern	NA
10094	406	L2	female	26	28	2	2	Morphological	Inflected	507.34	284	1	507.34	507.34	geliefert	liefern	NA
10094	334	L1	female	26	30	2	1	Morphological	Inflected	519.41	117	1	519.41	519.41	geliefert	liefern	NA
10094	446	L2	female	27	30	2	1	Morphological	Inflected	696.72	117	1	696.72	696.72	geliefert	liefern	NA
10094	438	L2	female	25	28	2	2	Morphological	Inflected	1035.07	284	1	1035.07	1035.07	geliefert	liefern	NA
10094	418	L2	female	28	28	2	1	Morphological	Inflected	561.42	117	1	561.42	561.42	geliefert	liefern	NA
10094	434	L2	female	44	27	2	1	Morphological	Inflected	658.84	117	1	658.84	658.84	geliefert	liefern	NA
10101	307	L1	female	29	28	1	2	Morphological	Derived	756.3	265	1	756.3	756.3	Schenkung	schenken	NA
10101	442	L2	female	28	29	1	2	Morphological	Derived	679.78	265	1	679.78	679.78	Schenkung	schenken	NA
10101	413	L2	female	22	22	1	2	Morphological	Derived	1077.88	265	1	1077.88	1077.88	Schenkung	schenken	NA
10101	401	L2	female	28	23	1	1	Morphological	Derived	982.22	136	1	982.22	982.22	Schenkung	schenken	NA
10101	421	L2	female	25	29	1	2	Morphological	Derived	505.96	265	1	505.96	505.96	Schenkung	schenken	NA
10101	301	L1	female	25	30	1	1	Morphological	Derived	499.21	136	1	499.21	499.21	Schenkung	schenken	NA
10101	306	L1	female	22	29	1	2	Morphological	Derived	495.42	265	1	495.42	495.42	Schenkung	schenken	NA
10101	304	L1	female	24	29	1	1	Morphological	Derived	462.26	136	1	462.26	462.26	Schenkung	schenken	NA
10101	425	L2	female	26	27	1	1	Morphological	Derived	678.93	136	1	678.93	678.93	Schenkung	schenken	NA
10101	409	L2	female	30	22	1	1	Morphological	Derived	557.98	136	1	557.98	557.98	Schenkung	schenken	NA
10101	405	L2	female	27	27	1	2	Morphological	Derived	604.31	265	1	604.31	604.31	Schenkung	schenken	NA
10101	302	L1	female	25	29	1	1	Morphological	Derived	522.91	136	1	522.91	522.91	Schenkung	schenken	NA
10101	329	L1	female	21	NA	1	2	Morphological	Derived	594.7	265	1	594.7	594.7	Schenkung	schenken	NA
10101	305	L1	male	39	29	1	2	Morphological	Derived	1220.07	265	0	NA	NA	Schenkung	schenken	NA
10101	337	L1	female	21	NA	1	2	Morphological	Derived	638.63	265	1	638.63	638.63	Schenkung	schenken	NA
10101	433	L2	male	23	23	1	1	Morphological	Derived	616.17	136	1	616.17	616.17	Schenkung	schenken	NA
10101	432	L2	male	32	24	1	2	Morphological	Derived	685.32	265	1	685.32	685.32	Schenkung	schenken	NA
10101	417	L2	female	32	28	1	1	Morphological	Derived	606.2	136	1	606.2	606.2	Schenkung	schenken	NA
10101	303	L1	female	18	28	1	1	Morphological	Derived	457.45	136	1	457.45	457.45	Schenkung	schenken	NA
10101	333	L1	female	20	27	1	1	Morphological	Derived	497.73	136	1	497.73	497.73	Schenkung	schenken	NA
10101	445	L2	female	20	23	1	1	Morphological	Derived	578.59	136	1	578.59	578.59	Schenkung	schenken	NA
10101	437	L2	female	29	29	1	2	Morphological	Derived	896.83	265	1	896.83	896.83	Schenkung	schenken	NA
10102	446	L2	female	27	30	2	1	Morphological	Unrelated	791.68	136	1	791.68	791.68	Knochen	schenken	NA
10102	434	L2	female	44	27	2	1	Morphological	Unrelated	820.5	136	1	820.5	820.5	Knochen	schenken	NA
10102	426	L2	female	27	26	2	1	Morphological	Unrelated	1546.56	136	0	NA	NA	Knochen	schenken	NA
10102	438	L2	female	25	28	2	2	Morphological	Unrelated	721.1	265	1	721.1	721.1	Knochen	schenken	NA
10102	334	L1	female	26	30	2	1	Morphological	Unrelated	454.37	136	1	454.37	454.37	Knochen	schenken	NA
10102	308	L1	female	30	29	2	1	Morphological	Unrelated	813.84	136	1	813.84	813.84	Knochen	schenken	NA
10102	313	L1	female	26	27	2	2	Morphological	Unrelated	575.85	265	1	575.85	575.85	Knochen	schenken	NA
10102	429	L2	female	26	27	2	2	Morphological	Unrelated	959.12	265	1	959.12	959.12	Knochen	schenken	NA
10102	339	L1	female	20	NA	2	2	Morphological	Unrelated	554.39	265	1	554.39	554.39	Knochen	schenken	NA
10102	411	L2	female	31	27	2	1	Morphological	Unrelated	798.41	136	1	798.41	798.41	Knochen	schenken	NA
10102	310	L1	male	23	28	2	1	Morphological	Unrelated	528.66	136	1	528.66	528.66	Knochen	schenken	NA
10102	312	L1	female	19	28	2	2	Morphological	Unrelated	567.13	265	1	567.13	567.13	Knochen	schenken	NA
10102	406	L2	female	26	28	2	2	Morphological	Unrelated	607.51	265	1	607.51	607.51	Knochen	schenken	NA
10102	402	L2	male	26	29	2	1	Morphological	Unrelated	579.19	136	1	579.19	579.19	Knochen	schenken	NA
10102	414	L2	female	26	22	2	2	Morphological	Unrelated	780.1	265	1	780.1	780.1	Knochen	schenken	NA
10102	309	L1	male	23	30	2	1	Morphological	Unrelated	631.14	136	1	631.14	631.14	Knochen	schenken	NA
10102	439	L2	male	25	26	2	2	Morphological	Unrelated	951.97	265	1	951.97	951.97	Knochen	schenken	NA
10102	330	L1	female	21	30	2	2	Morphological	Unrelated	860.7	265	1	860.7	860.7	Knochen	schenken	NA
10102	314	L1	female	23	27	2	2	Morphological	Unrelated	514.3	265	1	514.3	514.3	Knochen	schenken	NA
10102	311	L1	female	23	28	2	1	Morphological	Unrelated	516.72	136	1	516.72	516.72	Knochen	schenken	NA
10102	418	L2	female	28	28	2	1	Morphological	Unrelated	570.23	136	1	570.23	570.23	Knochen	schenken	NA
10102	422	L2	female	33	28	2	2	Morphological	Unrelated	784.52	265	1	784.52	784.52	Knochen	schenken	NA
10103	335	L1	female	23	29	3	1	Morphological	Identity	431.93	136	1	431.93	431.93	schenken	schenken	NA
10103	419	L2	female	23	28	3	1	Morphological	Identity	505.37	136	1	505.37	505.37	schenken	schenken	NA
10103	430	L2	female	24	27	3	2	Morphological	Identity	514.55	265	1	514.55	514.55	schenken	schenken	NA
10103	447	L2	female	37	24	3	1	Morphological	Identity	634.85	136	1	634.85	634.85	schenken	schenken	NA
10103	415	L2	female	25	23	3	2	Morphological	Identity	1164.8	265	1	1164.8	1164.8	schenken	schenken	NA
10103	320	L1	male	21	28	3	2	Morphological	Identity	588.26	265	1	588.26	588.26	schenken	schenken	NA
10103	331	L1	female	25	29	3	2	Morphological	Identity	486.62	265	1	486.62	486.62	schenken	schenken	NA
10103	315	L1	female	22	29	3	1	Morphological	Identity	376.45	136	1	376.45	376.45	schenken	schenken	NA
10103	403	L2	female	32	27	3	1	Morphological	Identity	737.35	136	1	737.35	737.35	schenken	schenken	NA
10103	423	L2	female	37	23	3	2	Morphological	Identity	688.07	265	1	688.07	688.07	schenken	schenken	NA
10103	440	L2	female	24	24	3	2	Morphological	Identity	970.39	265	1	970.39	970.39	schenken	schenken	NA
10103	318	L1	female	25	29	3	1	Morphological	Identity	400.54	136	1	400.54	400.54	schenken	schenken	NA
10103	407	L2	female	30	30	3	2	Morphological	Identity	726.35	265	1	726.35	726.35	schenken	schenken	NA
10103	321	L1	female	23	29	3	2	Morphological	Identity	493.96	265	1	493.96	493.96	schenken	schenken	NA
10103	427	L2	female	21	23	3	1	Morphological	Identity	577.85	136	1	577.85	577.85	schenken	schenken	NA
10103	435	L2	male	37	27	3	1	Morphological	Identity	807.02	136	1	807.02	807.02	schenken	schenken	NA
10103	340	L1	female	24	NA	3	2	Morphological	Identity	924.98	265	1	924.98	924.98	schenken	schenken	NA
10103	410	L2	male	24	26	3	1	Morphological	Identity	897.08	136	1	897.08	897.08	schenken	schenken	NA
10103	316	L1	female	20	28	3	1	Morphological	Identity	485.67	136	1	485.67	485.67	schenken	schenken	NA
10103	443	L2	female	22	21	3	2	Morphological	Identity	413.31	265	1	413.31	413.31	schenken	schenken	NA
10103	319	L1	male	26	29	3	2	Morphological	Identity	787.07	265	1	787.07	787.07	schenken	schenken	NA
10103	317	L1	female	19	29	3	1	Morphological	Identity	587.84	136	1	587.84	587.84	schenken	schenken	NA
10104	416	L2	male	20	29	4	2	Morphological	Inflected	613.15	265	1	613.15	613.15	geschenkt	schenken	NA
10104	327	L1	female	27	29	4	2	Morphological	Inflected	422.27	265	1	422.27	422.27	geschenkt	schenken	NA
10104	444	L2	female	22	25	4	2	Morphological	Inflected	590.56	265	1	590.56	590.56	geschenkt	schenken	NA
10104	338	L1	male	28	28	4	2	Morphological	Inflected	545.56	265	1	545.56	545.56	geschenkt	schenken	NA
10104	436	L2	female	29	29	4	1	Morphological	Inflected	515.32	136	1	515.32	515.32	geschenkt	schenken	NA
10104	404	L2	female	27	23	4	1	Morphological	Inflected	721.75	136	1	721.75	721.75	geschenkt	schenken	NA
10104	428	L2	female	26	25	4	1	Morphological	Inflected	520.78	136	1	520.78	520.78	geschenkt	schenken	NA
10104	420	L2	female	21	27	4	1	Morphological	Inflected	402.73	136	1	402.73	402.73	geschenkt	schenken	NA
10104	322	L1	female	24	30	4	1	Morphological	Inflected	768.06	136	1	768.06	768.06	geschenkt	schenken	NA
10104	412	L2	female	20	26	4	1	Morphological	Inflected	832.67	136	1	832.67	832.67	geschenkt	schenken	NA
10104	332	L1	female	24	29	4	2	Morphological	Inflected	449.37	265	1	449.37	449.37	geschenkt	schenken	NA
10104	328	L1	female	21	30	4	2	Morphological	Inflected	519.57	265	1	519.57	519.57	geschenkt	schenken	NA
10104	424	L2	female	31	25	4	2	Morphological	Inflected	1026.12	265	1	1026.12	1026.12	geschenkt	schenken	NA
10104	441	L2	female	22	24	4	2	Morphological	Inflected	685.97	265	1	685.97	685.97	geschenkt	schenken	NA
10104	325	L1	female	20	29	4	1	Morphological	Inflected	519.09	136	1	519.09	519.09	geschenkt	schenken	NA
10104	408	L2	female	31	28	4	2	Morphological	Inflected	714.03	265	1	714.03	714.03	geschenkt	schenken	NA
10104	324	L1	female	24	25	4	1	Morphological	Inflected	637.26	136	1	637.26	637.26	geschenkt	schenken	NA
10104	336	L1	female	22	NA	4	1	Morphological	Inflected	490.41	136	1	490.41	490.41	geschenkt	schenken	NA
10104	323	L1	female	23	29	4	1	Morphological	Inflected	513.39	136	1	513.39	513.39	geschenkt	schenken	NA
10104	431	L2	female	29	25	4	2	Morphological	Inflected	871.06	265	1	871.06	871.06	geschenkt	schenken	NA
10104	326	L1	female	29	28	4	2	Morphological	Inflected	527.55	265	1	527.55	527.55	geschenkt	schenken	NA
10104	448	L2	female	26	20	4	1	Morphological	Inflected	419.91	136	1	419.91	419.91	geschenkt	schenken	NA
10111	327	L1	female	27	29	4	2	Morphological	Derived	490.82	249	1	490.82	490.82	Loesung	loesen	NA
10111	328	L1	female	21	30	4	2	Morphological	Derived	460.09	249	1	460.09	460.09	Loesung	loesen	NA
10111	322	L1	female	24	30	4	1	Morphological	Derived	451.46	152	1	451.46	451.46	Loesung	loesen	NA
10111	431	L2	female	29	25	4	2	Morphological	Derived	763.22	249	1	763.22	763.22	Loesung	loesen	NA
10111	412	L2	female	20	26	4	1	Morphological	Derived	548.52	152	1	548.52	548.52	Loesung	loesen	NA
10111	444	L2	female	22	25	4	2	Morphological	Derived	538.06	249	1	538.06	538.06	Loesung	loesen	NA
10111	325	L1	female	20	29	4	1	Morphological	Derived	402.51	152	1	402.51	402.51	Loesung	loesen	NA
10111	323	L1	female	23	29	4	1	Morphological	Derived	556.96	152	1	556.96	556.96	Loesung	loesen	NA
10111	326	L1	female	29	28	4	2	Morphological	Derived	492.21	249	1	492.21	492.21	Loesung	loesen	NA
10111	420	L2	female	21	27	4	1	Morphological	Derived	574.52	152	1	574.52	574.52	Loesung	loesen	NA
10111	408	L2	female	31	28	4	2	Morphological	Derived	566.21	249	1	566.21	566.21	Loesung	loesen	NA
10111	416	L2	male	20	29	4	2	Morphological	Derived	521.37	249	1	521.37	521.37	Loesung	loesen	NA
10111	448	L2	female	26	20	4	1	Morphological	Derived	423.98	152	1	423.98	423.98	Loesung	loesen	NA
10111	324	L1	female	24	25	4	1	Morphological	Derived	576.68	152	1	576.68	576.68	Loesung	loesen	NA
10111	441	L2	female	22	24	4	2	Morphological	Derived	559.97	249	1	559.97	559.97	Loesung	loesen	NA
10111	424	L2	female	31	25	4	2	Morphological	Derived	590.27	249	1	590.27	590.27	Loesung	loesen	NA
10111	332	L1	female	24	29	4	2	Morphological	Derived	533.58	249	1	533.58	533.58	Loesung	loesen	NA
10111	428	L2	female	26	25	4	1	Morphological	Derived	532.55	152	1	532.55	532.55	Loesung	loesen	NA
10111	404	L2	female	27	23	4	1	Morphological	Derived	789.6	152	1	789.6	789.6	Loesung	loesen	NA
10111	336	L1	female	22	NA	4	1	Morphological	Derived	446.23	152	1	446.23	446.23	Loesung	loesen	NA
10111	436	L2	female	29	29	4	1	Morphological	Derived	479.17	152	1	479.17	479.17	Loesung	loesen	NA
10111	338	L1	male	28	28	4	2	Morphological	Derived	478.48	249	1	478.48	478.48	Loesung	loesen	NA
10112	432	L2	male	32	24	1	2	Morphological	Unrelated	521.43	249	1	521.43	521.43	knapp	loesen	NA
10112	413	L2	female	22	22	1	2	Morphological	Unrelated	931.94	249	1	931.94	931.94	knapp	loesen	NA
10112	305	L1	male	39	29	1	2	Morphological	Unrelated	592.64	249	1	592.64	592.64	knapp	loesen	NA
10112	437	L2	female	29	29	1	2	Morphological	Unrelated	765.07	249	1	765.07	765.07	knapp	loesen	NA
10112	442	L2	female	28	29	1	2	Morphological	Unrelated	591.99	249	1	591.99	591.99	knapp	loesen	NA
10112	405	L2	female	27	27	1	2	Morphological	Unrelated	656.49	249	1	656.49	656.49	knapp	loesen	NA
10112	421	L2	female	25	29	1	2	Morphological	Unrelated	494.16	249	1	494.16	494.16	knapp	loesen	NA
10112	302	L1	female	25	29	1	1	Morphological	Unrelated	590.32	152	1	590.32	590.32	knapp	loesen	NA
10112	307	L1	female	29	28	1	2	Morphological	Unrelated	752.89	249	1	752.89	752.89	knapp	loesen	NA
10112	304	L1	female	24	29	1	1	Morphological	Unrelated	409.79	152	1	409.79	409.79	knapp	loesen	NA
10112	433	L2	male	23	23	1	1	Morphological	Unrelated	652.12	152	1	652.12	652.12	knapp	loesen	NA
10112	301	L1	female	25	30	1	1	Morphological	Unrelated	486.76	152	1	486.76	486.76	knapp	loesen	NA
10112	401	L2	female	28	23	1	1	Morphological	Unrelated	714.07	152	1	714.07	714.07	knapp	loesen	NA
10112	445	L2	female	20	23	1	1	Morphological	Unrelated	521.2	152	1	521.2	521.2	knapp	loesen	NA
10112	337	L1	female	21	NA	1	2	Morphological	Unrelated	834.31	249	1	834.31	834.31	knapp	loesen	NA
10112	303	L1	female	18	28	1	1	Morphological	Unrelated	428.73	152	1	428.73	428.73	knapp	loesen	NA
10112	329	L1	female	21	NA	1	2	Morphological	Unrelated	574.85	249	1	574.85	574.85	knapp	loesen	NA
10112	306	L1	female	22	29	1	2	Morphological	Unrelated	684.01	249	1	684.01	684.01	knapp	loesen	NA
10112	425	L2	female	26	27	1	1	Morphological	Unrelated	426.86	152	1	426.86	426.86	knapp	loesen	NA
10112	333	L1	female	20	27	1	1	Morphological	Unrelated	485.62	152	1	485.62	485.62	knapp	loesen	NA
10112	417	L2	female	32	28	1	1	Morphological	Unrelated	610.03	152	1	610.03	610.03	knapp	loesen	NA
10112	409	L2	female	30	22	1	1	Morphological	Unrelated	521.85	152	1	521.85	521.85	knapp	loesen	NA
10113	438	L2	female	25	28	2	2	Morphological	Identity	653.25	249	1	653.25	653.25	loesen	loesen	NA
10113	422	L2	female	33	28	2	2	Morphological	Identity	712.59	249	1	712.59	712.59	loesen	loesen	NA
10113	446	L2	female	27	30	2	1	Morphological	Identity	603	152	1	603	603	loesen	loesen	NA
10113	334	L1	female	26	30	2	1	Morphological	Identity	498.15	152	1	498.15	498.15	loesen	loesen	NA
10113	339	L1	female	20	NA	2	2	Morphological	Identity	507.02	249	1	507.02	507.02	loesen	loesen	NA
10113	411	L2	female	31	27	2	1	Morphological	Identity	490.36	152	1	490.36	490.36	loesen	loesen	NA
10113	311	L1	female	23	28	2	1	Morphological	Identity	512.13	152	1	512.13	512.13	loesen	loesen	NA
10113	330	L1	female	21	30	2	2	Morphological	Identity	448.82	249	1	448.82	448.82	loesen	loesen	NA
10113	406	L2	female	26	28	2	2	Morphological	Identity	443.66	249	1	443.66	443.66	loesen	loesen	NA
10113	309	L1	male	23	30	2	1	Morphological	Identity	466.59	152	1	466.59	466.59	loesen	loesen	NA
10113	314	L1	female	23	27	2	2	Morphological	Identity	390.44	249	1	390.44	390.44	loesen	loesen	NA
10113	313	L1	female	26	27	2	2	Morphological	Identity	500.37	249	1	500.37	500.37	loesen	loesen	NA
10113	308	L1	female	30	29	2	1	Morphological	Identity	529.3	152	1	529.3	529.3	loesen	loesen	NA
10113	434	L2	female	44	27	2	1	Morphological	Identity	680.27	152	1	680.27	680.27	loesen	loesen	NA
10113	439	L2	male	25	26	2	2	Morphological	Identity	595.17	249	1	595.17	595.17	loesen	loesen	NA
10113	414	L2	female	26	22	2	2	Morphological	Identity	648.27	249	1	648.27	648.27	loesen	loesen	NA
10113	310	L1	male	23	28	2	1	Morphological	Identity	500.04	152	1	500.04	500.04	loesen	loesen	NA
10113	402	L2	male	26	29	2	1	Morphological	Identity	663.01	152	1	663.01	663.01	loesen	loesen	NA
10113	429	L2	female	26	27	2	2	Morphological	Identity	685.25	249	1	685.25	685.25	loesen	loesen	NA
10113	312	L1	female	19	28	2	2	Morphological	Identity	395.6	249	1	395.6	395.6	loesen	loesen	NA
10113	418	L2	female	28	28	2	1	Morphological	Identity	490.07	152	1	490.07	490.07	loesen	loesen	NA
10113	426	L2	female	27	26	2	1	Morphological	Identity	518.61	152	1	518.61	518.61	loesen	loesen	NA
10114	320	L1	male	21	28	3	2	Morphological	Inflected	464.82	249	1	464.82	464.82	geloest	loesen	NA
10114	335	L1	female	23	29	3	1	Morphological	Inflected	491.85	152	1	491.85	491.85	geloest	loesen	NA
10114	319	L1	male	26	29	3	2	Morphological	Inflected	887.69	249	1	887.69	887.69	geloest	loesen	NA
10114	340	L1	female	24	NA	3	2	Morphological	Inflected	540.99	249	1	540.99	540.99	geloest	loesen	NA
10114	410	L2	male	24	26	3	1	Morphological	Inflected	1261.03	152	1	1261.03	1261.03	geloest	loesen	NA
10114	321	L1	female	23	29	3	2	Morphological	Inflected	546.46	249	1	546.46	546.46	geloest	loesen	NA
10114	430	L2	female	24	27	3	2	Morphological	Inflected	478.72	249	1	478.72	478.72	geloest	loesen	NA
10114	443	L2	female	22	21	3	2	Morphological	Inflected	573.42	249	1	573.42	573.42	geloest	loesen	NA
10114	419	L2	female	23	28	3	1	Morphological	Inflected	541.28	152	1	541.28	541.28	geloest	loesen	NA
10114	415	L2	female	25	23	3	2	Morphological	Inflected	875.08	249	1	875.08	875.08	geloest	loesen	NA
10114	317	L1	female	19	29	3	1	Morphological	Inflected	549.96	152	1	549.96	549.96	geloest	loesen	NA
10114	447	L2	female	37	24	3	1	Morphological	Inflected	882.61	152	1	882.61	882.61	geloest	loesen	NA
10114	318	L1	female	25	29	3	1	Morphological	Inflected	459.97	152	1	459.97	459.97	geloest	loesen	NA
10114	407	L2	female	30	30	3	2	Morphological	Inflected	450.49	249	1	450.49	450.49	geloest	loesen	NA
10114	423	L2	female	37	23	3	2	Morphological	Inflected	549.49	249	1	549.49	549.49	geloest	loesen	NA
10114	316	L1	female	20	28	3	1	Morphological	Inflected	489.16	152	1	489.16	489.16	geloest	loesen	NA
10114	403	L2	female	32	27	3	1	Morphological	Inflected	829.27	152	1	829.27	829.27	geloest	loesen	NA
10114	427	L2	female	21	23	3	1	Morphological	Inflected	687.05	152	1	687.05	687.05	geloest	loesen	NA
10114	435	L2	male	37	27	3	1	Morphological	Inflected	802.9	152	1	802.9	802.9	geloest	loesen	NA
10114	331	L1	female	25	29	3	2	Morphological	Inflected	578.68	249	1	578.68	578.68	geloest	loesen	NA
10114	440	L2	female	24	24	3	2	Morphological	Inflected	735.08	249	1	735.08	735.08	geloest	loesen	NA
10114	315	L1	female	22	29	3	1	Morphological	Inflected	411.77	152	1	411.77	411.77	geloest	loesen	NA
10121	422	L2	female	33	28	2	2	Morphological	Derived	578.25	235	1	578.25	578.25	Fuehrung	fuehren	NA
10121	314	L1	female	23	27	2	2	Morphological	Derived	428.03	235	1	428.03	428.03	Fuehrung	fuehren	NA
10121	313	L1	female	26	27	2	2	Morphological	Derived	482.35	235	1	482.35	482.35	Fuehrung	fuehren	NA
10121	310	L1	male	23	28	2	1	Morphological	Derived	510.08	166	1	510.08	510.08	Fuehrung	fuehren	NA
10121	406	L2	female	26	28	2	2	Morphological	Derived	497.16	235	1	497.16	497.16	Fuehrung	fuehren	NA
10121	311	L1	female	23	28	2	1	Morphological	Derived	450.03	166	1	450.03	450.03	Fuehrung	fuehren	NA
10121	308	L1	female	30	29	2	1	Morphological	Derived	563.29	166	1	563.29	563.29	Fuehrung	fuehren	NA
10121	446	L2	female	27	30	2	1	Morphological	Derived	740.86	166	1	740.86	740.86	Fuehrung	fuehren	NA
10121	330	L1	female	21	30	2	2	Morphological	Derived	486.55	235	1	486.55	486.55	Fuehrung	fuehren	NA
10121	411	L2	female	31	27	2	1	Morphological	Derived	628.6	166	1	628.6	628.6	Fuehrung	fuehren	NA
10121	439	L2	male	25	26	2	2	Morphological	Derived	585.33	235	1	585.33	585.33	Fuehrung	fuehren	NA
10121	418	L2	female	28	28	2	1	Morphological	Derived	500.41	166	1	500.41	500.41	Fuehrung	fuehren	NA
10121	414	L2	female	26	22	2	2	Morphological	Derived	709.99	235	1	709.99	709.99	Fuehrung	fuehren	NA
10121	309	L1	male	23	30	2	1	Morphological	Derived	916.57	166	1	916.57	916.57	Fuehrung	fuehren	NA
10121	402	L2	male	26	29	2	1	Morphological	Derived	697.38	166	1	697.38	697.38	Fuehrung	fuehren	NA
10121	434	L2	female	44	27	2	1	Morphological	Derived	610.5	166	1	610.5	610.5	Fuehrung	fuehren	NA
10121	426	L2	female	27	26	2	1	Morphological	Derived	712.91	166	1	712.91	712.91	Fuehrung	fuehren	NA
10121	339	L1	female	20	NA	2	2	Morphological	Derived	525.2	235	1	525.2	525.2	Fuehrung	fuehren	NA
10121	429	L2	female	26	27	2	2	Morphological	Derived	761.56	235	1	761.56	761.56	Fuehrung	fuehren	NA
10121	312	L1	female	19	28	2	2	Morphological	Derived	329.63	235	1	329.63	329.63	Fuehrung	fuehren	NA
10121	438	L2	female	25	28	2	2	Morphological	Derived	802.93	235	1	802.93	802.93	Fuehrung	fuehren	NA
10121	334	L1	female	26	30	2	1	Morphological	Derived	452.59	166	1	452.59	452.59	Fuehrung	fuehren	NA
10122	335	L1	female	23	29	3	1	Morphological	Unrelated	806.79	166	1	806.79	806.79	Brief	fuehren	NA
10122	407	L2	female	30	30	3	2	Morphological	Unrelated	720.17	235	1	720.17	720.17	Brief	fuehren	NA
10122	318	L1	female	25	29	3	1	Morphological	Unrelated	533.95	166	1	533.95	533.95	Brief	fuehren	NA
10122	440	L2	female	24	24	3	2	Morphological	Unrelated	712.92	235	1	712.92	712.92	Brief	fuehren	NA
10122	430	L2	female	24	27	3	2	Morphological	Unrelated	556.48	235	1	556.48	556.48	Brief	fuehren	NA
10122	435	L2	male	37	27	3	1	Morphological	Unrelated	909.26	166	1	909.26	909.26	Brief	fuehren	NA
10122	317	L1	female	19	29	3	1	Morphological	Unrelated	599.88	166	1	599.88	599.88	Brief	fuehren	NA
10122	340	L1	female	24	NA	3	2	Morphological	Unrelated	682.85	235	1	682.85	682.85	Brief	fuehren	NA
10122	403	L2	female	32	27	3	1	Morphological	Unrelated	719.54	166	1	719.54	719.54	Brief	fuehren	NA
10122	410	L2	male	24	26	3	1	Morphological	Unrelated	679.29	166	1	679.29	679.29	Brief	fuehren	NA
10122	321	L1	female	23	29	3	2	Morphological	Unrelated	464.46	235	1	464.46	464.46	Brief	fuehren	NA
10122	423	L2	female	37	23	3	2	Morphological	Unrelated	699.14	235	1	699.14	699.14	Brief	fuehren	NA
10122	316	L1	female	20	28	3	1	Morphological	Unrelated	475.15	166	1	475.15	475.15	Brief	fuehren	NA
10122	443	L2	female	22	21	3	2	Morphological	Unrelated	943.11	235	1	943.11	943.11	Brief	fuehren	NA
10122	331	L1	female	25	29	3	2	Morphological	Unrelated	457.8	235	1	457.8	457.8	Brief	fuehren	NA
10122	415	L2	female	25	23	3	2	Morphological	Unrelated	1129.31	235	1	1129.31	1129.31	Brief	fuehren	NA
10122	315	L1	female	22	29	3	1	Morphological	Unrelated	389.91	166	1	389.91	389.91	Brief	fuehren	NA
10122	447	L2	female	37	24	3	1	Morphological	Unrelated	880.78	166	1	880.78	880.78	Brief	fuehren	NA
10122	320	L1	male	21	28	3	2	Morphological	Unrelated	390.84	235	1	390.84	390.84	Brief	fuehren	NA
10122	419	L2	female	23	28	3	1	Morphological	Unrelated	447.49	166	0	NA	NA	Brief	fuehren	NA
10122	427	L2	female	21	23	3	1	Morphological	Unrelated	624.09	166	1	624.09	624.09	Brief	fuehren	NA
10122	319	L1	male	26	29	3	2	Morphological	Unrelated	597.57	235	1	597.57	597.57	Brief	fuehren	NA
10123	336	L1	female	22	NA	4	1	Morphological	Identity	488.63	166	1	488.63	488.63	fuehren	fuehren	NA
10123	444	L2	female	22	25	4	2	Morphological	Identity	543.77	235	1	543.77	543.77	fuehren	fuehren	NA
10123	324	L1	female	24	25	4	1	Morphological	Identity	562.59	166	1	562.59	562.59	fuehren	fuehren	NA
10123	408	L2	female	31	28	4	2	Morphological	Identity	467.95	235	1	467.95	467.95	fuehren	fuehren	NA
10123	436	L2	female	29	29	4	1	Morphological	Identity	649.52	166	1	649.52	649.52	fuehren	fuehren	NA
10123	420	L2	female	21	27	4	1	Morphological	Identity	440.87	166	1	440.87	440.87	fuehren	fuehren	NA
10123	327	L1	female	27	29	4	2	Morphological	Identity	384.8	235	1	384.8	384.8	fuehren	fuehren	NA
10123	322	L1	female	24	30	4	1	Morphological	Identity	421.48	166	1	421.48	421.48	fuehren	fuehren	NA
10123	323	L1	female	23	29	4	1	Morphological	Identity	518.97	166	1	518.97	518.97	fuehren	fuehren	NA
10123	412	L2	female	20	26	4	1	Morphological	Identity	502.84	166	1	502.84	502.84	fuehren	fuehren	NA
10123	338	L1	male	28	28	4	2	Morphological	Identity	388.12	235	1	388.12	388.12	fuehren	fuehren	NA
10123	431	L2	female	29	25	4	2	Morphological	Identity	768.91	235	1	768.91	768.91	fuehren	fuehren	NA
10123	404	L2	female	27	23	4	1	Morphological	Identity	522.55	166	1	522.55	522.55	fuehren	fuehren	NA
10123	325	L1	female	20	29	4	1	Morphological	Identity	316.42	166	1	316.42	316.42	fuehren	fuehren	NA
10123	326	L1	female	29	28	4	2	Morphological	Identity	770.2	235	1	770.2	770.2	fuehren	fuehren	NA
10123	332	L1	female	24	29	4	2	Morphological	Identity	363.23	235	1	363.23	363.23	fuehren	fuehren	NA
10123	428	L2	female	26	25	4	1	Morphological	Identity	655.02	166	1	655.02	655.02	fuehren	fuehren	NA
10123	441	L2	female	22	24	4	2	Morphological	Identity	542	235	1	542	542	fuehren	fuehren	NA
10123	448	L2	female	26	20	4	1	Morphological	Identity	483.02	166	1	483.02	483.02	fuehren	fuehren	NA
10123	424	L2	female	31	25	4	2	Morphological	Identity	678.64	235	1	678.64	678.64	fuehren	fuehren	NA
10123	328	L1	female	21	30	4	2	Morphological	Identity	530.07	235	1	530.07	530.07	fuehren	fuehren	NA
10123	416	L2	male	20	29	4	2	Morphological	Identity	383.01	235	1	383.01	383.01	fuehren	fuehren	NA
10124	401	L2	female	28	23	1	1	Morphological	Inflected	906.49	166	1	906.49	906.49	gefuehrt	fuehren	NA
10124	425	L2	female	26	27	1	1	Morphological	Inflected	509.24	166	1	509.24	509.24	gefuehrt	fuehren	NA
10124	417	L2	female	32	28	1	1	Morphological	Inflected	876.37	166	0	NA	NA	gefuehrt	fuehren	NA
10124	437	L2	female	29	29	1	2	Morphological	Inflected	834.72	235	1	834.72	834.72	gefuehrt	fuehren	NA
10124	445	L2	female	20	23	1	1	Morphological	Inflected	780.46	166	1	780.46	780.46	gefuehrt	fuehren	NA
10124	302	L1	female	25	29	1	1	Morphological	Inflected	888.31	166	1	888.31	888.31	gefuehrt	fuehren	NA
10124	305	L1	male	39	29	1	2	Morphological	Inflected	1038.59	235	1	1038.59	1038.59	gefuehrt	fuehren	NA
10124	409	L2	female	30	22	1	1	Morphological	Inflected	712.79	166	1	712.79	712.79	gefuehrt	fuehren	NA
10124	432	L2	male	32	24	1	2	Morphological	Inflected	431.09	235	1	431.09	431.09	gefuehrt	fuehren	NA
10124	433	L2	male	23	23	1	1	Morphological	Inflected	598.3	166	1	598.3	598.3	gefuehrt	fuehren	NA
10124	329	L1	female	21	NA	1	2	Morphological	Inflected	556.5	235	1	556.5	556.5	gefuehrt	fuehren	NA
10124	303	L1	female	18	28	1	1	Morphological	Inflected	462.72	166	1	462.72	462.72	gefuehrt	fuehren	NA
10124	307	L1	female	29	28	1	2	Morphological	Inflected	558.86	235	1	558.86	558.86	gefuehrt	fuehren	NA
10124	304	L1	female	24	29	1	1	Morphological	Inflected	499.62	166	1	499.62	499.62	gefuehrt	fuehren	NA
10124	405	L2	female	27	27	1	2	Morphological	Inflected	510.18	235	1	510.18	510.18	gefuehrt	fuehren	NA
10124	333	L1	female	20	27	1	1	Morphological	Inflected	520.01	166	1	520.01	520.01	gefuehrt	fuehren	NA
10124	413	L2	female	22	22	1	2	Morphological	Inflected	909.63	235	1	909.63	909.63	gefuehrt	fuehren	NA
10124	306	L1	female	22	29	1	2	Morphological	Inflected	490.05	235	1	490.05	490.05	gefuehrt	fuehren	NA
10124	442	L2	female	28	29	1	2	Morphological	Inflected	525.62	235	1	525.62	525.62	gefuehrt	fuehren	NA
10124	421	L2	female	25	29	1	2	Morphological	Inflected	595.79	235	1	595.79	595.79	gefuehrt	fuehren	NA
10124	301	L1	female	25	30	1	1	Morphological	Inflected	576.73	166	1	576.73	576.73	gefuehrt	fuehren	NA
10124	337	L1	female	21	NA	1	2	Morphological	Inflected	703.97	235	1	703.97	703.97	gefuehrt	fuehren	NA
10131	329	L1	female	21	NA	1	2	Morphological	Derived	512.6	219	1	512.6	512.6	Rettung	retten	NA
10131	425	L2	female	26	27	1	1	Morphological	Derived	657.04	182	1	657.04	657.04	Rettung	retten	NA
10131	337	L1	female	21	NA	1	2	Morphological	Derived	740.76	219	1	740.76	740.76	Rettung	retten	NA
10131	307	L1	female	29	28	1	2	Morphological	Derived	747.41	219	1	747.41	747.41	Rettung	retten	NA
10131	333	L1	female	20	27	1	1	Morphological	Derived	475.88	182	1	475.88	475.88	Rettung	retten	NA
10131	417	L2	female	32	28	1	1	Morphological	Derived	528.23	182	1	528.23	528.23	Rettung	retten	NA
10131	301	L1	female	25	30	1	1	Morphological	Derived	396.04	182	1	396.04	396.04	Rettung	retten	NA
10131	413	L2	female	22	22	1	2	Morphological	Derived	731.04	219	1	731.04	731.04	Rettung	retten	NA
10131	421	L2	female	25	29	1	2	Morphological	Derived	519.88	219	1	519.88	519.88	Rettung	retten	NA
10131	437	L2	female	29	29	1	2	Morphological	Derived	695.6	219	1	695.6	695.6	Rettung	retten	NA
10131	442	L2	female	28	29	1	2	Morphological	Derived	489.76	219	1	489.76	489.76	Rettung	retten	NA
10131	432	L2	male	32	24	1	2	Morphological	Derived	411.34	219	1	411.34	411.34	Rettung	retten	NA
10131	405	L2	female	27	27	1	2	Morphological	Derived	570.28	219	1	570.28	570.28	Rettung	retten	NA
10131	409	L2	female	30	22	1	1	Morphological	Derived	692.67	182	1	692.67	692.67	Rettung	retten	NA
10131	306	L1	female	22	29	1	2	Morphological	Derived	406.55	219	1	406.55	406.55	Rettung	retten	NA
10131	304	L1	female	24	29	1	1	Morphological	Derived	487.13	182	1	487.13	487.13	Rettung	retten	NA
10131	303	L1	female	18	28	1	1	Morphological	Derived	466.15	182	1	466.15	466.15	Rettung	retten	NA
10131	305	L1	male	39	29	1	2	Morphological	Derived	507.17	219	1	507.17	507.17	Rettung	retten	NA
10131	433	L2	male	23	23	1	1	Morphological	Derived	441.65	182	1	441.65	441.65	Rettung	retten	NA
10131	401	L2	female	28	23	1	1	Morphological	Derived	603.01	182	1	603.01	603.01	Rettung	retten	NA
10131	445	L2	female	20	23	1	1	Morphological	Derived	496.92	182	1	496.92	496.92	Rettung	retten	NA
10131	302	L1	female	25	29	1	1	Morphological	Derived	747.66	182	1	747.66	747.66	Rettung	retten	NA
10132	434	L2	female	44	27	2	1	Morphological	Unrelated	670.52	182	0	NA	NA	schwarz	retten	NA
10132	309	L1	male	23	30	2	1	Morphological	Unrelated	696.07	182	1	696.07	696.07	schwarz	retten	NA
10132	314	L1	female	23	27	2	2	Morphological	Unrelated	736.21	219	1	736.21	736.21	schwarz	retten	NA
10132	439	L2	male	25	26	2	2	Morphological	Unrelated	728.01	219	1	728.01	728.01	schwarz	retten	NA
10132	330	L1	female	21	30	2	2	Morphological	Unrelated	538.68	219	1	538.68	538.68	schwarz	retten	NA
10132	308	L1	female	30	29	2	1	Morphological	Unrelated	478.72	182	1	478.72	478.72	schwarz	retten	NA
10132	310	L1	male	23	28	2	1	Morphological	Unrelated	481.56	182	1	481.56	481.56	schwarz	retten	NA
10132	422	L2	female	33	28	2	2	Morphological	Unrelated	633.05	219	1	633.05	633.05	schwarz	retten	NA
10132	402	L2	male	26	29	2	1	Morphological	Unrelated	821.26	182	1	821.26	821.26	schwarz	retten	NA
10132	418	L2	female	28	28	2	1	Morphological	Unrelated	520.25	182	1	520.25	520.25	schwarz	retten	NA
10132	429	L2	female	26	27	2	2	Morphological	Unrelated	564.36	219	1	564.36	564.36	schwarz	retten	NA
10132	313	L1	female	26	27	2	2	Morphological	Unrelated	614.9	219	1	614.9	614.9	schwarz	retten	NA
10132	414	L2	female	26	22	2	2	Morphological	Unrelated	978.16	219	1	978.16	978.16	schwarz	retten	NA
10132	311	L1	female	23	28	2	1	Morphological	Unrelated	501.58	182	1	501.58	501.58	schwarz	retten	NA
10132	426	L2	female	27	26	2	1	Morphological	Unrelated	612.74	182	1	612.74	612.74	schwarz	retten	NA
10132	406	L2	female	26	28	2	2	Morphological	Unrelated	549.38	219	1	549.38	549.38	schwarz	retten	NA
10132	411	L2	female	31	27	2	1	Morphological	Unrelated	656.5	182	1	656.5	656.5	schwarz	retten	NA
10132	334	L1	female	26	30	2	1	Morphological	Unrelated	592.42	182	1	592.42	592.42	schwarz	retten	NA
10132	312	L1	female	19	28	2	2	Morphological	Unrelated	486.21	219	1	486.21	486.21	schwarz	retten	NA
10132	438	L2	female	25	28	2	2	Morphological	Unrelated	727.11	219	0	NA	NA	schwarz	retten	NA
10132	339	L1	female	20	NA	2	2	Morphological	Unrelated	493.81	219	1	493.81	493.81	schwarz	retten	NA
10132	446	L2	female	27	30	2	1	Morphological	Unrelated	628.33	182	1	628.33	628.33	schwarz	retten	NA
10133	403	L2	female	32	27	3	1	Morphological	Identity	523.43	182	1	523.43	523.43	retten	retten	NA
10133	335	L1	female	23	29	3	1	Morphological	Identity	492.69	182	1	492.69	492.69	retten	retten	NA
10133	319	L1	male	26	29	3	2	Morphological	Identity	901.46	219	1	901.46	901.46	retten	retten	NA
10133	316	L1	female	20	28	3	1	Morphological	Identity	478.47	182	1	478.47	478.47	retten	retten	NA
10133	435	L2	male	37	27	3	1	Morphological	Identity	619.9	182	1	619.9	619.9	retten	retten	NA
10133	430	L2	female	24	27	3	2	Morphological	Identity	600.63	219	1	600.63	600.63	retten	retten	NA
10133	447	L2	female	37	24	3	1	Morphological	Identity	576.16	182	1	576.16	576.16	retten	retten	NA
10133	443	L2	female	22	21	3	2	Morphological	Identity	423.24	219	1	423.24	423.24	retten	retten	NA
10133	415	L2	female	25	23	3	2	Morphological	Identity	2046.74	219	1	2046.74	NA	retten	retten	NA
10133	423	L2	female	37	23	3	2	Morphological	Identity	448.6	219	1	448.6	448.6	retten	retten	NA
10133	320	L1	male	21	28	3	2	Morphological	Identity	427.44	219	1	427.44	427.44	retten	retten	NA
10133	407	L2	female	30	30	3	2	Morphological	Identity	524.31	219	1	524.31	524.31	retten	retten	NA
10133	315	L1	female	22	29	3	1	Morphological	Identity	409.21	182	1	409.21	409.21	retten	retten	NA
10133	340	L1	female	24	NA	3	2	Morphological	Identity	799.03	219	1	799.03	799.03	retten	retten	NA
10133	331	L1	female	25	29	3	2	Morphological	Identity	621.9	219	1	621.9	621.9	retten	retten	NA
10133	419	L2	female	23	28	3	1	Morphological	Identity	467.37	182	1	467.37	467.37	retten	retten	NA
10133	427	L2	female	21	23	3	1	Morphological	Identity	675.9	182	1	675.9	675.9	retten	retten	NA
10133	318	L1	female	25	29	3	1	Morphological	Identity	473.45	182	1	473.45	473.45	retten	retten	NA
10133	440	L2	female	24	24	3	2	Morphological	Identity	692.57	219	1	692.57	692.57	retten	retten	NA
10133	321	L1	female	23	29	3	2	Morphological	Identity	445.16	219	1	445.16	445.16	retten	retten	NA
10133	317	L1	female	19	29	3	1	Morphological	Identity	539.4	182	1	539.4	539.4	retten	retten	NA
10133	410	L2	male	24	26	3	1	Morphological	Identity	563.14	182	1	563.14	563.14	retten	retten	NA
10134	322	L1	female	24	30	4	1	Morphological	Inflected	496.82	182	1	496.82	496.82	gerettet	retten	NA
10134	325	L1	female	20	29	4	1	Morphological	Inflected	407.94	182	1	407.94	407.94	gerettet	retten	NA
10134	336	L1	female	22	NA	4	1	Morphological	Inflected	460.48	182	1	460.48	460.48	gerettet	retten	NA
10134	436	L2	female	29	29	4	1	Morphological	Inflected	613.29	182	1	613.29	613.29	gerettet	retten	NA
10134	448	L2	female	26	20	4	1	Morphological	Inflected	563.29	182	1	563.29	563.29	gerettet	retten	NA
10134	323	L1	female	23	29	4	1	Morphological	Inflected	498.2	182	1	498.2	498.2	gerettet	retten	NA
10134	326	L1	female	29	28	4	2	Morphological	Inflected	590.77	219	1	590.77	590.77	gerettet	retten	NA
10134	338	L1	male	28	28	4	2	Morphological	Inflected	496.17	219	1	496.17	496.17	gerettet	retten	NA
10134	444	L2	female	22	25	4	2	Morphological	Inflected	566.51	219	1	566.51	566.51	gerettet	retten	NA
10134	408	L2	female	31	28	4	2	Morphological	Inflected	520.11	219	1	520.11	520.11	gerettet	retten	NA
10134	332	L1	female	24	29	4	2	Morphological	Inflected	463.4	219	1	463.4	463.4	gerettet	retten	NA
10134	441	L2	female	22	24	4	2	Morphological	Inflected	622.66	219	1	622.66	622.66	gerettet	retten	NA
10134	431	L2	female	29	25	4	2	Morphological	Inflected	757.1	219	1	757.1	757.1	gerettet	retten	NA
10134	324	L1	female	24	25	4	1	Morphological	Inflected	942.12	182	1	942.12	942.12	gerettet	retten	NA
10134	404	L2	female	27	23	4	1	Morphological	Inflected	790.41	182	1	790.41	790.41	gerettet	retten	NA
10134	327	L1	female	27	29	4	2	Morphological	Inflected	413.3	219	1	413.3	413.3	gerettet	retten	NA
10134	424	L2	female	31	25	4	2	Morphological	Inflected	656.76	219	1	656.76	656.76	gerettet	retten	NA
10134	416	L2	male	20	29	4	2	Morphological	Inflected	523.25	219	1	523.25	523.25	gerettet	retten	NA
10134	428	L2	female	26	25	4	1	Morphological	Inflected	618.8	182	1	618.8	618.8	gerettet	retten	NA
10134	412	L2	female	20	26	4	1	Morphological	Inflected	1144.7	182	1	1144.7	1144.7	gerettet	retten	NA
10134	420	L2	female	21	27	4	1	Morphological	Inflected	404.7	182	1	404.7	404.7	gerettet	retten	NA
10134	328	L1	female	21	30	4	2	Morphological	Inflected	518.69	219	1	518.69	518.69	gerettet	retten	NA
10141	444	L2	female	22	25	4	2	Morphological	Derived	988.04	204	1	988.04	988.04	Kuerzung	kuerzen	NA
10141	325	L1	female	20	29	4	1	Morphological	Derived	430.54	197	1	430.54	430.54	Kuerzung	kuerzen	NA
10141	436	L2	female	29	29	4	1	Morphological	Derived	748.64	197	1	748.64	748.64	Kuerzung	kuerzen	NA
10141	412	L2	female	20	26	4	1	Morphological	Derived	895.8	197	1	895.8	895.8	Kuerzung	kuerzen	NA
10141	416	L2	male	20	29	4	2	Morphological	Derived	444.15	204	1	444.15	444.15	Kuerzung	kuerzen	NA
10141	404	L2	female	27	23	4	1	Morphological	Derived	997.5	197	1	997.5	997.5	Kuerzung	kuerzen	NA
10141	441	L2	female	22	24	4	2	Morphological	Derived	635.86	204	1	635.86	635.86	Kuerzung	kuerzen	NA
10141	336	L1	female	22	NA	4	1	Morphological	Derived	611.44	197	1	611.44	611.44	Kuerzung	kuerzen	NA
10141	332	L1	female	24	29	4	2	Morphological	Derived	496.26	204	1	496.26	496.26	Kuerzung	kuerzen	NA
10141	326	L1	female	29	28	4	2	Morphological	Derived	672.07	204	1	672.07	672.07	Kuerzung	kuerzen	NA
10141	408	L2	female	31	28	4	2	Morphological	Derived	577.05	204	1	577.05	577.05	Kuerzung	kuerzen	NA
10141	338	L1	male	28	28	4	2	Morphological	Derived	537.12	204	1	537.12	537.12	Kuerzung	kuerzen	NA
10141	424	L2	female	31	25	4	2	Morphological	Derived	593.69	204	0	NA	NA	Kuerzung	kuerzen	NA
10141	322	L1	female	24	30	4	1	Morphological	Derived	575.68	197	1	575.68	575.68	Kuerzung	kuerzen	NA
10141	428	L2	female	26	25	4	1	Morphological	Derived	449.81	197	1	449.81	449.81	Kuerzung	kuerzen	NA
10141	328	L1	female	21	30	4	2	Morphological	Derived	511.99	204	1	511.99	511.99	Kuerzung	kuerzen	NA
10141	420	L2	female	21	27	4	1	Morphological	Derived	467.82	197	1	467.82	467.82	Kuerzung	kuerzen	NA
10141	431	L2	female	29	25	4	2	Morphological	Derived	790	204	0	NA	NA	Kuerzung	kuerzen	NA
10141	448	L2	female	26	20	4	1	Morphological	Derived	838.39	197	0	NA	NA	Kuerzung	kuerzen	NA
10141	324	L1	female	24	25	4	1	Morphological	Derived	596.77	197	1	596.77	596.77	Kuerzung	kuerzen	NA
10141	327	L1	female	27	29	4	2	Morphological	Derived	414.58	204	1	414.58	414.58	Kuerzung	kuerzen	NA
10141	323	L1	female	23	29	4	1	Morphological	Derived	641.05	197	1	641.05	641.05	Kuerzung	kuerzen	NA
10142	437	L2	female	29	29	1	2	Morphological	Unrelated	687.96	204	1	687.96	687.96	Storch	kuerzen	NA
10142	333	L1	female	20	27	1	1	Morphological	Unrelated	450.96	197	1	450.96	450.96	Storch	kuerzen	NA
10142	425	L2	female	26	27	1	1	Morphological	Unrelated	496.15	197	1	496.15	496.15	Storch	kuerzen	NA
10142	401	L2	female	28	23	1	1	Morphological	Unrelated	682.05	197	1	682.05	682.05	Storch	kuerzen	NA
10142	305	L1	male	39	29	1	2	Morphological	Unrelated	740.41	204	1	740.41	740.41	Storch	kuerzen	NA
10142	329	L1	female	21	NA	1	2	Morphological	Unrelated	641.54	204	1	641.54	641.54	Storch	kuerzen	NA
10142	409	L2	female	30	22	1	1	Morphological	Unrelated	1474.44	197	0	NA	NA	Storch	kuerzen	NA
10142	421	L2	female	25	29	1	2	Morphological	Unrelated	680.8	204	1	680.8	680.8	Storch	kuerzen	NA
10142	302	L1	female	25	29	1	1	Morphological	Unrelated	610.46	197	1	610.46	610.46	Storch	kuerzen	NA
10142	432	L2	male	32	24	1	2	Morphological	Unrelated	516.15	204	0	NA	NA	Storch	kuerzen	NA
10142	413	L2	female	22	22	1	2	Morphological	Unrelated	1331.25	204	1	1331.25	1331.25	Storch	kuerzen	NA
10142	405	L2	female	27	27	1	2	Morphological	Unrelated	939.2	204	1	939.2	939.2	Storch	kuerzen	NA
10142	433	L2	male	23	23	1	1	Morphological	Unrelated	664.62	197	1	664.62	664.62	Storch	kuerzen	NA
10142	304	L1	female	24	29	1	1	Morphological	Unrelated	549.78	197	1	549.78	549.78	Storch	kuerzen	NA
10142	301	L1	female	25	30	1	1	Morphological	Unrelated	433.44	197	1	433.44	433.44	Storch	kuerzen	NA
10142	417	L2	female	32	28	1	1	Morphological	Unrelated	783.24	197	0	NA	NA	Storch	kuerzen	NA
10142	445	L2	female	20	23	1	1	Morphological	Unrelated	835.74	197	1	835.74	835.74	Storch	kuerzen	NA
10142	306	L1	female	22	29	1	2	Morphological	Unrelated	519.82	204	1	519.82	519.82	Storch	kuerzen	NA
10142	337	L1	female	21	NA	1	2	Morphological	Unrelated	933.66	204	1	933.66	933.66	Storch	kuerzen	NA
10142	303	L1	female	18	28	1	1	Morphological	Unrelated	712.85	197	1	712.85	712.85	Storch	kuerzen	NA
10142	442	L2	female	28	29	1	2	Morphological	Unrelated	770.64	204	0	NA	NA	Storch	kuerzen	NA
10142	307	L1	female	29	28	1	2	Morphological	Unrelated	764.69	204	1	764.69	764.69	Storch	kuerzen	NA
10143	310	L1	male	23	28	2	1	Morphological	Identity	504.29	197	1	504.29	504.29	kuerzen	kuerzen	NA
10143	312	L1	female	19	28	2	2	Morphological	Identity	415.48	204	1	415.48	415.48	kuerzen	kuerzen	NA
10143	314	L1	female	23	27	2	2	Morphological	Identity	401.25	204	1	401.25	401.25	kuerzen	kuerzen	NA
10143	418	L2	female	28	28	2	1	Morphological	Identity	503.37	197	1	503.37	503.37	kuerzen	kuerzen	NA
10143	402	L2	male	26	29	2	1	Morphological	Identity	639.62	197	1	639.62	639.62	kuerzen	kuerzen	NA
10143	411	L2	female	31	27	2	1	Morphological	Identity	759.41	197	1	759.41	759.41	kuerzen	kuerzen	NA
10143	438	L2	female	25	28	2	2	Morphological	Identity	647.87	204	1	647.87	647.87	kuerzen	kuerzen	NA
10143	313	L1	female	26	27	2	2	Morphological	Identity	616.19	204	1	616.19	616.19	kuerzen	kuerzen	NA
10143	330	L1	female	21	30	2	2	Morphological	Identity	579.56	204	1	579.56	579.56	kuerzen	kuerzen	NA
10143	309	L1	male	23	30	2	1	Morphological	Identity	454.8	197	1	454.8	454.8	kuerzen	kuerzen	NA
10143	406	L2	female	26	28	2	2	Morphological	Identity	726.37	204	1	726.37	726.37	kuerzen	kuerzen	NA
10143	334	L1	female	26	30	2	1	Morphological	Identity	655.4	197	1	655.4	655.4	kuerzen	kuerzen	NA
10143	434	L2	female	44	27	2	1	Morphological	Identity	913.62	197	1	913.62	913.62	kuerzen	kuerzen	NA
10143	414	L2	female	26	22	2	2	Morphological	Identity	1019.06	204	0	NA	NA	kuerzen	kuerzen	NA
10143	422	L2	female	33	28	2	2	Morphological	Identity	794.01	204	1	794.01	794.01	kuerzen	kuerzen	NA
10143	446	L2	female	27	30	2	1	Morphological	Identity	490.48	197	1	490.48	490.48	kuerzen	kuerzen	NA
10143	426	L2	female	27	26	2	1	Morphological	Identity	763.71	197	1	763.71	763.71	kuerzen	kuerzen	NA
10143	308	L1	female	30	29	2	1	Morphological	Identity	533.44	197	1	533.44	533.44	kuerzen	kuerzen	NA
10143	429	L2	female	26	27	2	2	Morphological	Identity	1141.27	204	1	1141.27	1141.27	kuerzen	kuerzen	NA
10143	439	L2	male	25	26	2	2	Morphological	Identity	652.6	204	1	652.6	652.6	kuerzen	kuerzen	NA
10143	339	L1	female	20	NA	2	2	Morphological	Identity	543.22	204	1	543.22	543.22	kuerzen	kuerzen	NA
10143	311	L1	female	23	28	2	1	Morphological	Identity	508.3	197	1	508.3	508.3	kuerzen	kuerzen	NA
10144	440	L2	female	24	24	3	2	Morphological	Inflected	1089.63	204	1	1089.63	1089.63	gekuerzt	kuerzen	NA
10144	340	L1	female	24	NA	3	2	Morphological	Inflected	683.85	204	1	683.85	683.85	gekuerzt	kuerzen	NA
10144	447	L2	female	37	24	3	1	Morphological	Inflected	702.64	197	0	NA	NA	gekuerzt	kuerzen	NA
10144	320	L1	male	21	28	3	2	Morphological	Inflected	524.7	204	1	524.7	524.7	gekuerzt	kuerzen	NA
10144	321	L1	female	23	29	3	2	Morphological	Inflected	494.42	204	1	494.42	494.42	gekuerzt	kuerzen	NA
10144	410	L2	male	24	26	3	1	Morphological	Inflected	890.3	197	1	890.3	890.3	gekuerzt	kuerzen	NA
10144	443	L2	female	22	21	3	2	Morphological	Inflected	548.22	204	1	548.22	548.22	gekuerzt	kuerzen	NA
10144	316	L1	female	20	28	3	1	Morphological	Inflected	493.21	197	1	493.21	493.21	gekuerzt	kuerzen	NA
10144	335	L1	female	23	29	3	1	Morphological	Inflected	506.56	197	1	506.56	506.56	gekuerzt	kuerzen	NA
10144	315	L1	female	22	29	3	1	Morphological	Inflected	463.95	197	1	463.95	463.95	gekuerzt	kuerzen	NA
10144	317	L1	female	19	29	3	1	Morphological	Inflected	562.03	197	1	562.03	562.03	gekuerzt	kuerzen	NA
10144	403	L2	female	32	27	3	1	Morphological	Inflected	602.48	197	1	602.48	602.48	gekuerzt	kuerzen	NA
10144	407	L2	female	30	30	3	2	Morphological	Inflected	517.2	204	1	517.2	517.2	gekuerzt	kuerzen	NA
10144	318	L1	female	25	29	3	1	Morphological	Inflected	408.16	197	0	NA	NA	gekuerzt	kuerzen	NA
10144	427	L2	female	21	23	3	1	Morphological	Inflected	530.96	197	1	530.96	530.96	gekuerzt	kuerzen	NA
10144	423	L2	female	37	23	3	2	Morphological	Inflected	708.22	204	1	708.22	708.22	gekuerzt	kuerzen	NA
10144	331	L1	female	25	29	3	2	Morphological	Inflected	526.85	204	1	526.85	526.85	gekuerzt	kuerzen	NA
10144	419	L2	female	23	28	3	1	Morphological	Inflected	506.48	197	1	506.48	506.48	gekuerzt	kuerzen	NA
10144	435	L2	male	37	27	3	1	Morphological	Inflected	898.92	197	1	898.92	898.92	gekuerzt	kuerzen	NA
10144	430	L2	female	24	27	3	2	Morphological	Inflected	721.55	204	1	721.55	721.55	gekuerzt	kuerzen	NA
10144	319	L1	male	26	29	3	2	Morphological	Inflected	598.69	204	1	598.69	598.69	gekuerzt	kuerzen	NA
10144	415	L2	female	25	23	3	2	Morphological	Inflected	927.75	204	1	927.75	927.75	gekuerzt	kuerzen	NA
10151	434	L2	female	44	27	2	1	Morphological	Derived	687.55	205	1	687.55	687.55	Drohung	drohen	NA
10151	422	L2	female	33	28	2	2	Morphological	Derived	1100.03	196	1	1100.03	1100.03	Drohung	drohen	NA
10151	439	L2	male	25	26	2	2	Morphological	Derived	555.49	196	1	555.49	555.49	Drohung	drohen	NA
10151	438	L2	female	25	28	2	2	Morphological	Derived	647.43	196	1	647.43	647.43	Drohung	drohen	NA
10151	309	L1	male	23	30	2	1	Morphological	Derived	636.51	205	1	636.51	636.51	Drohung	drohen	NA
10151	406	L2	female	26	28	2	2	Morphological	Derived	528.35	196	1	528.35	528.35	Drohung	drohen	NA
10151	314	L1	female	23	27	2	2	Morphological	Derived	411.27	196	1	411.27	411.27	Drohung	drohen	NA
10151	308	L1	female	30	29	2	1	Morphological	Derived	619.24	205	1	619.24	619.24	Drohung	drohen	NA
10151	402	L2	male	26	29	2	1	Morphological	Derived	1061.58	205	1	1061.58	1061.58	Drohung	drohen	NA
10151	414	L2	female	26	22	2	2	Morphological	Derived	1061.11	196	1	1061.11	1061.11	Drohung	drohen	NA
10151	310	L1	male	23	28	2	1	Morphological	Derived	429.9	205	1	429.9	429.9	Drohung	drohen	NA
10151	313	L1	female	26	27	2	2	Morphological	Derived	722.54	196	1	722.54	722.54	Drohung	drohen	NA
10151	334	L1	female	26	30	2	1	Morphological	Derived	437.36	205	1	437.36	437.36	Drohung	drohen	NA
10151	312	L1	female	19	28	2	2	Morphological	Derived	433.79	196	1	433.79	433.79	Drohung	drohen	NA
10151	330	L1	female	21	30	2	2	Morphological	Derived	445.62	196	1	445.62	445.62	Drohung	drohen	NA
10151	446	L2	female	27	30	2	1	Morphological	Derived	434.28	205	1	434.28	434.28	Drohung	drohen	NA
10151	418	L2	female	28	28	2	1	Morphological	Derived	501.29	205	1	501.29	501.29	Drohung	drohen	NA
10151	411	L2	female	31	27	2	1	Morphological	Derived	565.46	205	1	565.46	565.46	Drohung	drohen	NA
10151	311	L1	female	23	28	2	1	Morphological	Derived	410.02	205	1	410.02	410.02	Drohung	drohen	NA
10151	339	L1	female	20	NA	2	2	Morphological	Derived	713.46	196	1	713.46	713.46	Drohung	drohen	NA
10151	429	L2	female	26	27	2	2	Morphological	Derived	732.62	196	1	732.62	732.62	Drohung	drohen	NA
10151	426	L2	female	27	26	2	1	Morphological	Derived	641.74	205	1	641.74	641.74	Drohung	drohen	NA
10152	419	L2	female	23	28	3	1	Morphological	Unrelated	488.44	205	1	488.44	488.44	schraeg	drohen	NA
10152	403	L2	female	32	27	3	1	Morphological	Unrelated	664.3	205	1	664.3	664.3	schraeg	drohen	NA
10152	315	L1	female	22	29	3	1	Morphological	Unrelated	677.67	205	0	NA	NA	schraeg	drohen	NA
10152	317	L1	female	19	29	3	1	Morphological	Unrelated	575.82	205	1	575.82	575.82	schraeg	drohen	NA
10152	335	L1	female	23	29	3	1	Morphological	Unrelated	624.41	205	1	624.41	624.41	schraeg	drohen	NA
10152	440	L2	female	24	24	3	2	Morphological	Unrelated	1248.09	196	1	1248.09	1248.09	schraeg	drohen	NA
10152	427	L2	female	21	23	3	1	Morphological	Unrelated	553.6	205	1	553.6	553.6	schraeg	drohen	NA
10152	430	L2	female	24	27	3	2	Morphological	Unrelated	851.55	196	1	851.55	851.55	schraeg	drohen	NA
10152	316	L1	female	20	28	3	1	Morphological	Unrelated	522.96	205	1	522.96	522.96	schraeg	drohen	NA
10152	443	L2	female	22	21	3	2	Morphological	Unrelated	606.1	196	1	606.1	606.1	schraeg	drohen	NA
10152	407	L2	female	30	30	3	2	Morphological	Unrelated	807.31	196	1	807.31	807.31	schraeg	drohen	NA
10152	415	L2	female	25	23	3	2	Morphological	Unrelated	1073.85	196	1	1073.85	1073.85	schraeg	drohen	NA
10152	340	L1	female	24	NA	3	2	Morphological	Unrelated	665.93	196	1	665.93	665.93	schraeg	drohen	NA
10152	435	L2	male	37	27	3	1	Morphological	Unrelated	720.95	205	1	720.95	720.95	schraeg	drohen	NA
10152	410	L2	male	24	26	3	1	Morphological	Unrelated	640.19	205	1	640.19	640.19	schraeg	drohen	NA
10152	319	L1	male	26	29	3	2	Morphological	Unrelated	761.06	196	1	761.06	761.06	schraeg	drohen	NA
10152	321	L1	female	23	29	3	2	Morphological	Unrelated	736.67	196	1	736.67	736.67	schraeg	drohen	NA
10152	318	L1	female	25	29	3	1	Morphological	Unrelated	557.8	205	1	557.8	557.8	schraeg	drohen	NA
10152	423	L2	female	37	23	3	2	Morphological	Unrelated	1230.22	196	1	1230.22	1230.22	schraeg	drohen	NA
10152	447	L2	female	37	24	3	1	Morphological	Unrelated	857.85	205	1	857.85	857.85	schraeg	drohen	NA
10152	331	L1	female	25	29	3	2	Morphological	Unrelated	472.9	196	1	472.9	472.9	schraeg	drohen	NA
10152	320	L1	male	21	28	3	2	Morphological	Unrelated	678.93	196	1	678.93	678.93	schraeg	drohen	NA
10153	448	L2	female	26	20	4	1	Morphological	Identity	492.23	205	1	492.23	492.23	drohen	drohen	NA
10153	327	L1	female	27	29	4	2	Morphological	Identity	424.93	196	1	424.93	424.93	drohen	drohen	NA
10153	431	L2	female	29	25	4	2	Morphological	Identity	640.08	196	1	640.08	640.08	drohen	drohen	NA
10153	412	L2	female	20	26	4	1	Morphological	Identity	541.12	205	1	541.12	541.12	drohen	drohen	NA
10153	328	L1	female	21	30	4	2	Morphological	Identity	482.23	196	1	482.23	482.23	drohen	drohen	NA
10153	420	L2	female	21	27	4	1	Morphological	Identity	417.73	205	1	417.73	417.73	drohen	drohen	NA
10153	325	L1	female	20	29	4	1	Morphological	Identity	588.29	205	1	588.29	588.29	drohen	drohen	NA
10153	338	L1	male	28	28	4	2	Morphological	Identity	595.29	196	1	595.29	595.29	drohen	drohen	NA
10153	441	L2	female	22	24	4	2	Morphological	Identity	782.27	196	1	782.27	782.27	drohen	drohen	NA
10153	336	L1	female	22	NA	4	1	Morphological	Identity	577.45	205	1	577.45	577.45	drohen	drohen	NA
10153	326	L1	female	29	28	4	2	Morphological	Identity	730.3	196	1	730.3	730.3	drohen	drohen	NA
10153	404	L2	female	27	23	4	1	Morphological	Identity	515.41	205	1	515.41	515.41	drohen	drohen	NA
10153	436	L2	female	29	29	4	1	Morphological	Identity	642.49	205	1	642.49	642.49	drohen	drohen	NA
10153	323	L1	female	23	29	4	1	Morphological	Identity	550.78	205	1	550.78	550.78	drohen	drohen	NA
10153	324	L1	female	24	25	4	1	Morphological	Identity	746.44	205	1	746.44	746.44	drohen	drohen	NA
10153	428	L2	female	26	25	4	1	Morphological	Identity	671.82	205	1	671.82	671.82	drohen	drohen	NA
10153	424	L2	female	31	25	4	2	Morphological	Identity	643.74	196	1	643.74	643.74	drohen	drohen	NA
10153	408	L2	female	31	28	4	2	Morphological	Identity	515.01	196	1	515.01	515.01	drohen	drohen	NA
10153	444	L2	female	22	25	4	2	Morphological	Identity	610.1	196	1	610.1	610.1	drohen	drohen	NA
10153	332	L1	female	24	29	4	2	Morphological	Identity	466.39	196	1	466.39	466.39	drohen	drohen	NA
10153	416	L2	male	20	29	4	2	Morphological	Identity	678.32	196	1	678.32	678.32	drohen	drohen	NA
10153	322	L1	female	24	30	4	1	Morphological	Identity	437.36	205	1	437.36	437.36	drohen	drohen	NA
10154	421	L2	female	25	29	1	2	Morphological	Inflected	538.93	196	1	538.93	538.93	gedroht	drohen	NA
10154	329	L1	female	21	NA	1	2	Morphological	Inflected	603.67	196	1	603.67	603.67	gedroht	drohen	NA
10154	445	L2	female	20	23	1	1	Morphological	Inflected	489.3	205	0	NA	NA	gedroht	drohen	NA
10154	417	L2	female	32	28	1	1	Morphological	Inflected	549.13	205	1	549.13	549.13	gedroht	drohen	NA
10154	401	L2	female	28	23	1	1	Morphological	Inflected	1015.94	205	1	1015.94	1015.94	gedroht	drohen	NA
10154	405	L2	female	27	27	1	2	Morphological	Inflected	765.21	196	1	765.21	765.21	gedroht	drohen	NA
10154	302	L1	female	25	29	1	1	Morphological	Inflected	552.21	205	1	552.21	552.21	gedroht	drohen	NA
10154	433	L2	male	23	23	1	1	Morphological	Inflected	454.59	205	1	454.59	454.59	gedroht	drohen	NA
10154	442	L2	female	28	29	1	2	Morphological	Inflected	556.73	196	1	556.73	556.73	gedroht	drohen	NA
10154	337	L1	female	21	NA	1	2	Morphological	Inflected	679.73	196	1	679.73	679.73	gedroht	drohen	NA
10154	409	L2	female	30	22	1	1	Morphological	Inflected	592.43	205	1	592.43	592.43	gedroht	drohen	NA
10154	304	L1	female	24	29	1	1	Morphological	Inflected	483.52	205	1	483.52	483.52	gedroht	drohen	NA
10154	333	L1	female	20	27	1	1	Morphological	Inflected	480.77	205	1	480.77	480.77	gedroht	drohen	NA
10154	307	L1	female	29	28	1	2	Morphological	Inflected	1086.94	196	1	1086.94	1086.94	gedroht	drohen	NA
10154	437	L2	female	29	29	1	2	Morphological	Inflected	1505.98	196	1	1505.98	1505.98	gedroht	drohen	NA
10154	306	L1	female	22	29	1	2	Morphological	Inflected	514.07	196	1	514.07	514.07	gedroht	drohen	NA
10154	432	L2	male	32	24	1	2	Morphological	Inflected	414.24	196	1	414.24	414.24	gedroht	drohen	NA
10154	413	L2	female	22	22	1	2	Morphological	Inflected	1149.31	196	1	1149.31	1149.31	gedroht	drohen	NA
10154	425	L2	female	26	27	1	1	Morphological	Inflected	461.98	205	1	461.98	461.98	gedroht	drohen	NA
10154	301	L1	female	25	30	1	1	Morphological	Inflected	535.21	205	1	535.21	535.21	gedroht	drohen	NA
10154	305	L1	male	39	29	1	2	Morphological	Inflected	558.7	196	1	558.7	558.7	gedroht	drohen	NA
10154	303	L1	female	18	28	1	1	Morphological	Inflected	454.7	205	1	454.7	454.7	gedroht	drohen	NA
10161	415	L2	female	25	23	3	2	Morphological	Derived	821.41	172	1	821.41	821.41	Steigerung	steigern	NA
10161	443	L2	female	22	21	3	2	Morphological	Derived	600.46	172	1	600.46	600.46	Steigerung	steigern	NA
10161	423	L2	female	37	23	3	2	Morphological	Derived	1160.5	172	1	1160.5	1160.5	Steigerung	steigern	NA
10161	320	L1	male	21	28	3	2	Morphological	Derived	485.8	172	1	485.8	485.8	Steigerung	steigern	NA
10161	331	L1	female	25	29	3	2	Morphological	Derived	495.1	172	1	495.1	495.1	Steigerung	steigern	NA
10161	315	L1	female	22	29	3	1	Morphological	Derived	534.82	229	1	534.82	534.82	Steigerung	steigern	NA
10161	410	L2	male	24	26	3	1	Morphological	Derived	809.95	229	1	809.95	809.95	Steigerung	steigern	NA
10161	318	L1	female	25	29	3	1	Morphological	Derived	695	229	1	695	695	Steigerung	steigern	NA
10161	435	L2	male	37	27	3	1	Morphological	Derived	789.4	229	1	789.4	789.4	Steigerung	steigern	NA
10161	447	L2	female	37	24	3	1	Morphological	Derived	1061.56	229	1	1061.56	1061.56	Steigerung	steigern	NA
10161	321	L1	female	23	29	3	2	Morphological	Derived	591.52	172	1	591.52	591.52	Steigerung	steigern	NA
10161	440	L2	female	24	24	3	2	Morphological	Derived	973.73	172	1	973.73	973.73	Steigerung	steigern	NA
10161	319	L1	male	26	29	3	2	Morphological	Derived	743.89	172	1	743.89	743.89	Steigerung	steigern	NA
10161	430	L2	female	24	27	3	2	Morphological	Derived	821.85	172	1	821.85	821.85	Steigerung	steigern	NA
10161	419	L2	female	23	28	3	1	Morphological	Derived	466.09	229	1	466.09	466.09	Steigerung	steigern	NA
10161	317	L1	female	19	29	3	1	Morphological	Derived	544.96	229	1	544.96	544.96	Steigerung	steigern	NA
10161	407	L2	female	30	30	3	2	Morphological	Derived	669.53	172	1	669.53	669.53	Steigerung	steigern	NA
10161	316	L1	female	20	28	3	1	Morphological	Derived	548.03	229	1	548.03	548.03	Steigerung	steigern	NA
10161	403	L2	female	32	27	3	1	Morphological	Derived	706.05	229	1	706.05	706.05	Steigerung	steigern	NA
10161	335	L1	female	23	29	3	1	Morphological	Derived	570.19	229	1	570.19	570.19	Steigerung	steigern	NA
10161	427	L2	female	21	23	3	1	Morphological	Derived	929.4	229	1	929.4	929.4	Steigerung	steigern	NA
10161	340	L1	female	24	NA	3	2	Morphological	Derived	866.22	172	1	866.22	866.22	Steigerung	steigern	NA
10162	325	L1	female	20	29	4	1	Morphological	Unrelated	437.43	229	1	437.43	437.43	Flasche	steigern	NA
10162	436	L2	female	29	29	4	1	Morphological	Unrelated	860.18	229	1	860.18	860.18	Flasche	steigern	NA
10162	404	L2	female	27	23	4	1	Morphological	Unrelated	1058.46	229	1	1058.46	1058.46	Flasche	steigern	NA
10162	428	L2	female	26	25	4	1	Morphological	Unrelated	465.49	229	1	465.49	465.49	Flasche	steigern	NA
10162	338	L1	male	28	28	4	2	Morphological	Unrelated	521.55	172	1	521.55	521.55	Flasche	steigern	NA
10162	408	L2	female	31	28	4	2	Morphological	Unrelated	505.38	172	1	505.38	505.38	Flasche	steigern	NA
10162	416	L2	male	20	29	4	2	Morphological	Unrelated	596.4	172	1	596.4	596.4	Flasche	steigern	NA
10162	323	L1	female	23	29	4	1	Morphological	Unrelated	559.87	229	1	559.87	559.87	Flasche	steigern	NA
10162	336	L1	female	22	NA	4	1	Morphological	Unrelated	755.19	229	1	755.19	755.19	Flasche	steigern	NA
10162	424	L2	female	31	25	4	2	Morphological	Unrelated	825.31	172	0	NA	NA	Flasche	steigern	NA
10162	412	L2	female	20	26	4	1	Morphological	Unrelated	2508.14	229	0	NA	NA	Flasche	steigern	NA
10162	332	L1	female	24	29	4	2	Morphological	Unrelated	520.75	172	1	520.75	520.75	Flasche	steigern	NA
10162	324	L1	female	24	25	4	1	Morphological	Unrelated	707.66	229	1	707.66	707.66	Flasche	steigern	NA
10162	431	L2	female	29	25	4	2	Morphological	Unrelated	836.26	172	1	836.26	836.26	Flasche	steigern	NA
10162	420	L2	female	21	27	4	1	Morphological	Unrelated	571.47	229	1	571.47	571.47	Flasche	steigern	NA
10162	322	L1	female	24	30	4	1	Morphological	Unrelated	462.45	229	1	462.45	462.45	Flasche	steigern	NA
10162	448	L2	female	26	20	4	1	Morphological	Unrelated	865.25	229	1	865.25	865.25	Flasche	steigern	NA
10162	441	L2	female	22	24	4	2	Morphological	Unrelated	817.34	172	1	817.34	817.34	Flasche	steigern	NA
10162	328	L1	female	21	30	4	2	Morphological	Unrelated	481.1	172	1	481.1	481.1	Flasche	steigern	NA
10162	444	L2	female	22	25	4	2	Morphological	Unrelated	581.24	172	1	581.24	581.24	Flasche	steigern	NA
10162	327	L1	female	27	29	4	2	Morphological	Unrelated	423.81	172	1	423.81	423.81	Flasche	steigern	NA
10162	326	L1	female	29	28	4	2	Morphological	Unrelated	769.28	172	1	769.28	769.28	Flasche	steigern	NA
10163	413	L2	female	22	22	1	2	Morphological	Identity	1002.97	172	1	1002.97	1002.97	steigern	steigern	NA
10163	333	L1	female	20	27	1	1	Morphological	Identity	642.6	229	1	642.6	642.6	steigern	steigern	NA
10163	421	L2	female	25	29	1	2	Morphological	Identity	521.19	172	1	521.19	521.19	steigern	steigern	NA
10163	304	L1	female	24	29	1	1	Morphological	Identity	364.67	229	1	364.67	364.67	steigern	steigern	NA
10163	301	L1	female	25	30	1	1	Morphological	Identity	440.34	229	1	440.34	440.34	steigern	steigern	NA
10163	433	L2	male	23	23	1	1	Morphological	Identity	448.23	229	1	448.23	448.23	steigern	steigern	NA
10163	303	L1	female	18	28	1	1	Morphological	Identity	423.83	229	1	423.83	423.83	steigern	steigern	NA
10163	405	L2	female	27	27	1	2	Morphological	Identity	651.53	172	1	651.53	651.53	steigern	steigern	NA
10163	409	L2	female	30	22	1	1	Morphological	Identity	784.83	229	1	784.83	784.83	steigern	steigern	NA
10163	401	L2	female	28	23	1	1	Morphological	Identity	1089.77	229	1	1089.77	1089.77	steigern	steigern	NA
10163	442	L2	female	28	29	1	2	Morphological	Identity	467.04	172	1	467.04	467.04	steigern	steigern	NA
10163	432	L2	male	32	24	1	2	Morphological	Identity	532.5	172	1	532.5	532.5	steigern	steigern	NA
10163	329	L1	female	21	NA	1	2	Morphological	Identity	673.93	172	1	673.93	673.93	steigern	steigern	NA
10163	306	L1	female	22	29	1	2	Morphological	Identity	408.97	172	1	408.97	408.97	steigern	steigern	NA
10163	425	L2	female	26	27	1	1	Morphological	Identity	423.81	229	1	423.81	423.81	steigern	steigern	NA
10163	337	L1	female	21	NA	1	2	Morphological	Identity	718	172	1	718	718	steigern	steigern	NA
10163	417	L2	female	32	28	1	1	Morphological	Identity	598.92	229	1	598.92	598.92	steigern	steigern	NA
10163	305	L1	male	39	29	1	2	Morphological	Identity	885.53	172	1	885.53	885.53	steigern	steigern	NA
10163	302	L1	female	25	29	1	1	Morphological	Identity	585.31	229	1	585.31	585.31	steigern	steigern	NA
10163	437	L2	female	29	29	1	2	Morphological	Identity	1080.17	172	1	1080.17	1080.17	steigern	steigern	NA
10163	445	L2	female	20	23	1	1	Morphological	Identity	594.31	229	1	594.31	594.31	steigern	steigern	NA
10163	307	L1	female	29	28	1	2	Morphological	Identity	629.8	172	1	629.8	629.8	steigern	steigern	NA
10164	314	L1	female	23	27	2	2	Morphological	Inflected	481.56	172	1	481.56	481.56	gesteigert	steigern	NA
10164	402	L2	male	26	29	2	1	Morphological	Inflected	1159.32	229	1	1159.32	1159.32	gesteigert	steigern	NA
10164	426	L2	female	27	26	2	1	Morphological	Inflected	659.54	229	1	659.54	659.54	gesteigert	steigern	NA
10164	422	L2	female	33	28	2	2	Morphological	Inflected	810.35	172	1	810.35	810.35	gesteigert	steigern	NA
10164	434	L2	female	44	27	2	1	Morphological	Inflected	793.27	229	1	793.27	793.27	gesteigert	steigern	NA
10164	439	L2	male	25	26	2	2	Morphological	Inflected	659.93	172	1	659.93	659.93	gesteigert	steigern	NA
10164	309	L1	male	23	30	2	1	Morphological	Inflected	909.61	229	1	909.61	909.61	gesteigert	steigern	NA
10164	330	L1	female	21	30	2	2	Morphological	Inflected	635.94	172	1	635.94	635.94	gesteigert	steigern	NA
10164	334	L1	female	26	30	2	1	Morphological	Inflected	543.18	229	1	543.18	543.18	gesteigert	steigern	NA
10164	311	L1	female	23	28	2	1	Morphological	Inflected	547.13	229	1	547.13	547.13	gesteigert	steigern	NA
10164	411	L2	female	31	27	2	1	Morphological	Inflected	799.19	229	1	799.19	799.19	gesteigert	steigern	NA
10164	310	L1	male	23	28	2	1	Morphological	Inflected	559.16	229	1	559.16	559.16	gesteigert	steigern	NA
10164	406	L2	female	26	28	2	2	Morphological	Inflected	606.68	172	1	606.68	606.68	gesteigert	steigern	NA
10164	438	L2	female	25	28	2	2	Morphological	Inflected	1009	172	0	NA	NA	gesteigert	steigern	NA
10164	414	L2	female	26	22	2	2	Morphological	Inflected	995.36	172	1	995.36	995.36	gesteigert	steigern	NA
10164	339	L1	female	20	NA	2	2	Morphological	Inflected	715.88	172	1	715.88	715.88	gesteigert	steigern	NA
10164	313	L1	female	26	27	2	2	Morphological	Inflected	641.44	172	1	641.44	641.44	gesteigert	steigern	NA
10164	308	L1	female	30	29	2	1	Morphological	Inflected	596.25	229	1	596.25	596.25	gesteigert	steigern	NA
10164	446	L2	female	27	30	2	1	Morphological	Inflected	710.54	229	1	710.54	710.54	gesteigert	steigern	NA
10164	312	L1	female	19	28	2	2	Morphological	Inflected	400.57	172	1	400.57	400.57	gesteigert	steigern	NA
10164	418	L2	female	28	28	2	1	Morphological	Inflected	623	229	1	623	623	gesteigert	steigern	NA
10164	429	L2	female	26	27	2	2	Morphological	Inflected	994.22	172	1	994.22	994.22	gesteigert	steigern	NA
10171	332	L1	female	24	29	4	2	Morphological	Derived	474.8	164	1	474.8	474.8	Trennung	trennen	NA
10171	428	L2	female	26	25	4	1	Morphological	Derived	463.41	237	1	463.41	463.41	Trennung	trennen	NA
10171	420	L2	female	21	27	4	1	Morphological	Derived	433.39	237	1	433.39	433.39	Trennung	trennen	NA
10171	444	L2	female	22	25	4	2	Morphological	Derived	631.55	164	1	631.55	631.55	Trennung	trennen	NA
10171	424	L2	female	31	25	4	2	Morphological	Derived	1023.34	164	1	1023.34	1023.34	Trennung	trennen	NA
10171	441	L2	female	22	24	4	2	Morphological	Derived	599.54	164	1	599.54	599.54	Trennung	trennen	NA
10171	404	L2	female	27	23	4	1	Morphological	Derived	744.4	237	1	744.4	744.4	Trennung	trennen	NA
10171	328	L1	female	21	30	4	2	Morphological	Derived	467.38	164	1	467.38	467.38	Trennung	trennen	NA
10171	326	L1	female	29	28	4	2	Morphological	Derived	619.6	164	1	619.6	619.6	Trennung	trennen	NA
10171	324	L1	female	24	25	4	1	Morphological	Derived	697.37	237	1	697.37	697.37	Trennung	trennen	NA
10171	412	L2	female	20	26	4	1	Morphological	Derived	706.22	237	1	706.22	706.22	Trennung	trennen	NA
10171	322	L1	female	24	30	4	1	Morphological	Derived	660.3	237	1	660.3	660.3	Trennung	trennen	NA
10171	408	L2	female	31	28	4	2	Morphological	Derived	627.4	164	1	627.4	627.4	Trennung	trennen	NA
10171	336	L1	female	22	NA	4	1	Morphological	Derived	593.1	237	1	593.1	593.1	Trennung	trennen	NA
10171	436	L2	female	29	29	4	1	Morphological	Derived	474.12	237	1	474.12	474.12	Trennung	trennen	NA
10171	338	L1	male	28	28	4	2	Morphological	Derived	475.63	164	1	475.63	475.63	Trennung	trennen	NA
10171	325	L1	female	20	29	4	1	Morphological	Derived	483.07	237	1	483.07	483.07	Trennung	trennen	NA
10171	327	L1	female	27	29	4	2	Morphological	Derived	402.16	164	1	402.16	402.16	Trennung	trennen	NA
10171	323	L1	female	23	29	4	1	Morphological	Derived	709.62	237	1	709.62	709.62	Trennung	trennen	NA
10171	448	L2	female	26	20	4	1	Morphological	Derived	573.63	237	1	573.63	573.63	Trennung	trennen	NA
10171	431	L2	female	29	25	4	2	Morphological	Derived	630.31	164	1	630.31	630.31	Trennung	trennen	NA
10171	416	L2	male	20	29	4	2	Morphological	Derived	502.55	164	1	502.55	502.55	Trennung	trennen	NA
10172	303	L1	female	18	28	1	1	Morphological	Unrelated	477.55	237	1	477.55	477.55	schlimm	trennen	NA
10172	417	L2	female	32	28	1	1	Morphological	Unrelated	556.89	237	1	556.89	556.89	schlimm	trennen	NA
10172	306	L1	female	22	29	1	2	Morphological	Unrelated	523.34	164	1	523.34	523.34	schlimm	trennen	NA
10172	337	L1	female	21	NA	1	2	Morphological	Unrelated	792.1	164	1	792.1	792.1	schlimm	trennen	NA
10172	329	L1	female	21	NA	1	2	Morphological	Unrelated	619.98	164	1	619.98	619.98	schlimm	trennen	NA
10172	401	L2	female	28	23	1	1	Morphological	Unrelated	775.69	237	1	775.69	775.69	schlimm	trennen	NA
10172	307	L1	female	29	28	1	2	Morphological	Unrelated	808.18	164	1	808.18	808.18	schlimm	trennen	NA
10172	421	L2	female	25	29	1	2	Morphological	Unrelated	539.27	164	1	539.27	539.27	schlimm	trennen	NA
10172	405	L2	female	27	27	1	2	Morphological	Unrelated	629.62	164	1	629.62	629.62	schlimm	trennen	NA
10172	437	L2	female	29	29	1	2	Morphological	Unrelated	850.31	164	1	850.31	850.31	schlimm	trennen	NA
10172	409	L2	female	30	22	1	1	Morphological	Unrelated	830.69	237	1	830.69	830.69	schlimm	trennen	NA
10172	432	L2	male	32	24	1	2	Morphological	Unrelated	646.57	164	1	646.57	646.57	schlimm	trennen	NA
10172	433	L2	male	23	23	1	1	Morphological	Unrelated	518.23	237	1	518.23	518.23	schlimm	trennen	NA
10172	301	L1	female	25	30	1	1	Morphological	Unrelated	438.08	237	1	438.08	438.08	schlimm	trennen	NA
10172	305	L1	male	39	29	1	2	Morphological	Unrelated	655.89	164	1	655.89	655.89	schlimm	trennen	NA
10172	304	L1	female	24	29	1	1	Morphological	Unrelated	482.38	237	1	482.38	482.38	schlimm	trennen	NA
10172	445	L2	female	20	23	1	1	Morphological	Unrelated	535.89	237	1	535.89	535.89	schlimm	trennen	NA
10172	413	L2	female	22	22	1	2	Morphological	Unrelated	861.05	164	1	861.05	861.05	schlimm	trennen	NA
10172	442	L2	female	28	29	1	2	Morphological	Unrelated	517.09	164	1	517.09	517.09	schlimm	trennen	NA
10172	302	L1	female	25	29	1	1	Morphological	Unrelated	519.09	237	1	519.09	519.09	schlimm	trennen	NA
10172	425	L2	female	26	27	1	1	Morphological	Unrelated	493.74	237	1	493.74	493.74	schlimm	trennen	NA
10172	333	L1	female	20	27	1	1	Morphological	Unrelated	592.54	237	1	592.54	592.54	schlimm	trennen	NA
10173	406	L2	female	26	28	2	2	Morphological	Identity	472.73	164	1	472.73	472.73	trennen	trennen	NA
10173	422	L2	female	33	28	2	2	Morphological	Identity	508.48	164	1	508.48	508.48	trennen	trennen	NA
10173	426	L2	female	27	26	2	1	Morphological	Identity	465.43	237	1	465.43	465.43	trennen	trennen	NA
10173	414	L2	female	26	22	2	2	Morphological	Identity	709.42	164	1	709.42	709.42	trennen	trennen	NA
10173	330	L1	female	21	30	2	2	Morphological	Identity	470.04	164	1	470.04	470.04	trennen	trennen	NA
10173	309	L1	male	23	30	2	1	Morphological	Identity	611.35	237	1	611.35	611.35	trennen	trennen	NA
10173	439	L2	male	25	26	2	2	Morphological	Identity	474.21	164	1	474.21	474.21	trennen	trennen	NA
10173	310	L1	male	23	28	2	1	Morphological	Identity	636.85	237	1	636.85	636.85	trennen	trennen	NA
10173	418	L2	female	28	28	2	1	Morphological	Identity	508.88	237	1	508.88	508.88	trennen	trennen	NA
10173	446	L2	female	27	30	2	1	Morphological	Identity	510.66	237	1	510.66	510.66	trennen	trennen	NA
10173	339	L1	female	20	NA	2	2	Morphological	Identity	486.26	164	1	486.26	486.26	trennen	trennen	NA
10173	411	L2	female	31	27	2	1	Morphological	Identity	501.12	237	1	501.12	501.12	trennen	trennen	NA
10173	312	L1	female	19	28	2	2	Morphological	Identity	394.96	164	1	394.96	394.96	trennen	trennen	NA
10173	308	L1	female	30	29	2	1	Morphological	Identity	497.94	237	1	497.94	497.94	trennen	trennen	NA
10173	402	L2	male	26	29	2	1	Morphological	Identity	717.25	237	1	717.25	717.25	trennen	trennen	NA
10173	334	L1	female	26	30	2	1	Morphological	Identity	469.05	237	1	469.05	469.05	trennen	trennen	NA
10173	434	L2	female	44	27	2	1	Morphological	Identity	703.17	237	1	703.17	703.17	trennen	trennen	NA
10173	311	L1	female	23	28	2	1	Morphological	Identity	496.73	237	1	496.73	496.73	trennen	trennen	NA
10173	438	L2	female	25	28	2	2	Morphological	Identity	651.06	164	1	651.06	651.06	trennen	trennen	NA
10173	313	L1	female	26	27	2	2	Morphological	Identity	587.75	164	1	587.75	587.75	trennen	trennen	NA
10173	314	L1	female	23	27	2	2	Morphological	Identity	427.59	164	1	427.59	427.59	trennen	trennen	NA
10173	429	L2	female	26	27	2	2	Morphological	Identity	596.24	164	1	596.24	596.24	trennen	trennen	NA
10174	335	L1	female	23	29	3	1	Morphological	Inflected	520.14	237	1	520.14	520.14	getrennt	trennen	NA
10174	415	L2	female	25	23	3	2	Morphological	Inflected	1413.98	164	1	1413.98	1413.98	getrennt	trennen	NA
10174	315	L1	female	22	29	3	1	Morphological	Inflected	436.58	237	1	436.58	436.58	getrennt	trennen	NA
10174	419	L2	female	23	28	3	1	Morphological	Inflected	520.05	237	1	520.05	520.05	getrennt	trennen	NA
10174	340	L1	female	24	NA	3	2	Morphological	Inflected	692.31	164	1	692.31	692.31	getrennt	trennen	NA
10174	403	L2	female	32	27	3	1	Morphological	Inflected	528.06	237	1	528.06	528.06	getrennt	trennen	NA
10174	430	L2	female	24	27	3	2	Morphological	Inflected	567.93	164	1	567.93	567.93	getrennt	trennen	NA
10174	321	L1	female	23	29	3	2	Morphological	Inflected	505.78	164	1	505.78	505.78	getrennt	trennen	NA
10174	319	L1	male	26	29	3	2	Morphological	Inflected	690.22	164	1	690.22	690.22	getrennt	trennen	NA
10174	435	L2	male	37	27	3	1	Morphological	Inflected	626.66	237	1	626.66	626.66	getrennt	trennen	NA
10174	410	L2	male	24	26	3	1	Morphological	Inflected	535.93	237	1	535.93	535.93	getrennt	trennen	NA
10174	443	L2	female	22	21	3	2	Morphological	Inflected	614.56	164	1	614.56	614.56	getrennt	trennen	NA
10174	320	L1	male	21	28	3	2	Morphological	Inflected	440.08	164	1	440.08	440.08	getrennt	trennen	NA
10174	407	L2	female	30	30	3	2	Morphological	Inflected	535.65	164	1	535.65	535.65	getrennt	trennen	NA
10174	317	L1	female	19	29	3	1	Morphological	Inflected	526.68	237	1	526.68	526.68	getrennt	trennen	NA
10174	427	L2	female	21	23	3	1	Morphological	Inflected	571.33	237	1	571.33	571.33	getrennt	trennen	NA
10174	447	L2	female	37	24	3	1	Morphological	Inflected	619.56	237	1	619.56	619.56	getrennt	trennen	NA
10174	331	L1	female	25	29	3	2	Morphological	Inflected	545.38	164	1	545.38	545.38	getrennt	trennen	NA
10174	423	L2	female	37	23	3	2	Morphological	Inflected	595.9	164	1	595.9	595.9	getrennt	trennen	NA
10174	318	L1	female	25	29	3	1	Morphological	Inflected	580.66	237	1	580.66	580.66	getrennt	trennen	NA
10174	316	L1	female	20	28	3	1	Morphological	Inflected	553.8	237	1	553.8	553.8	getrennt	trennen	NA
10174	440	L2	female	24	24	3	2	Morphological	Inflected	656.03	164	1	656.03	656.03	getrennt	trennen	NA
10181	312	L1	female	19	28	2	2	Morphological	Derived	521.79	140	1	521.79	521.79	Bohrung	bohren	NA
10181	439	L2	male	25	26	2	2	Morphological	Derived	641.22	140	1	641.22	641.22	Bohrung	bohren	NA
10181	418	L2	female	28	28	2	1	Morphological	Derived	766.58	261	1	766.58	766.58	Bohrung	bohren	NA
10181	310	L1	male	23	28	2	1	Morphological	Derived	509.93	261	1	509.93	509.93	Bohrung	bohren	NA
10181	434	L2	female	44	27	2	1	Morphological	Derived	1112.93	261	1	1112.93	1112.93	Bohrung	bohren	NA
10181	402	L2	male	26	29	2	1	Morphological	Derived	918.99	261	1	918.99	918.99	Bohrung	bohren	NA
10181	422	L2	female	33	28	2	2	Morphological	Derived	609.35	140	1	609.35	609.35	Bohrung	bohren	NA
10181	314	L1	female	23	27	2	2	Morphological	Derived	473.85	140	1	473.85	473.85	Bohrung	bohren	NA
10181	446	L2	female	27	30	2	1	Morphological	Derived	522.33	261	1	522.33	522.33	Bohrung	bohren	NA
10181	308	L1	female	30	29	2	1	Morphological	Derived	563.12	261	1	563.12	563.12	Bohrung	bohren	NA
10181	426	L2	female	27	26	2	1	Morphological	Derived	555.21	261	1	555.21	555.21	Bohrung	bohren	NA
10181	429	L2	female	26	27	2	2	Morphological	Derived	697.12	140	1	697.12	697.12	Bohrung	bohren	NA
10181	330	L1	female	21	30	2	2	Morphological	Derived	612.28	140	1	612.28	612.28	Bohrung	bohren	NA
10181	438	L2	female	25	28	2	2	Morphological	Derived	721.32	140	1	721.32	721.32	Bohrung	bohren	NA
10181	414	L2	female	26	22	2	2	Morphological	Derived	1155.74	140	0	NA	NA	Bohrung	bohren	NA
10181	406	L2	female	26	28	2	2	Morphological	Derived	551.01	140	1	551.01	551.01	Bohrung	bohren	NA
10181	311	L1	female	23	28	2	1	Morphological	Derived	521.98	261	1	521.98	521.98	Bohrung	bohren	NA
10181	411	L2	female	31	27	2	1	Morphological	Derived	966.85	261	1	966.85	966.85	Bohrung	bohren	NA
10181	309	L1	male	23	30	2	1	Morphological	Derived	772.48	261	1	772.48	772.48	Bohrung	bohren	NA
10181	313	L1	female	26	27	2	2	Morphological	Derived	538.61	140	0	NA	NA	Bohrung	bohren	NA
10181	339	L1	female	20	NA	2	2	Morphological	Derived	833.11	140	1	833.11	833.11	Bohrung	bohren	NA
10181	334	L1	female	26	30	2	1	Morphological	Derived	446.73	261	1	446.73	446.73	Bohrung	bohren	NA
10182	440	L2	female	24	24	3	2	Morphological	Unrelated	775.04	140	1	775.04	775.04	Pfanne	bohren	NA
10182	415	L2	female	25	23	3	2	Morphological	Unrelated	866.73	140	0	NA	NA	Pfanne	bohren	NA
10182	435	L2	male	37	27	3	1	Morphological	Unrelated	772.36	261	1	772.36	772.36	Pfanne	bohren	NA
10182	318	L1	female	25	29	3	1	Morphological	Unrelated	381.84	261	0	NA	NA	Pfanne	bohren	NA
10182	320	L1	male	21	28	3	2	Morphological	Unrelated	718.94	140	1	718.94	718.94	Pfanne	bohren	NA
10182	331	L1	female	25	29	3	2	Morphological	Unrelated	631.39	140	1	631.39	631.39	Pfanne	bohren	NA
10182	427	L2	female	21	23	3	1	Morphological	Unrelated	647.3	261	1	647.3	647.3	Pfanne	bohren	NA
10182	340	L1	female	24	NA	3	2	Morphological	Unrelated	1251.07	140	1	1251.07	1251.07	Pfanne	bohren	NA
10182	315	L1	female	22	29	3	1	Morphological	Unrelated	509.71	261	0	NA	NA	Pfanne	bohren	NA
10182	407	L2	female	30	30	3	2	Morphological	Unrelated	893.77	140	1	893.77	893.77	Pfanne	bohren	NA
10182	419	L2	female	23	28	3	1	Morphological	Unrelated	609.71	261	0	NA	NA	Pfanne	bohren	NA
10182	423	L2	female	37	23	3	2	Morphological	Unrelated	738.2	140	1	738.2	738.2	Pfanne	bohren	NA
10182	430	L2	female	24	27	3	2	Morphological	Unrelated	1406.19	140	1	1406.19	1406.19	Pfanne	bohren	NA
10182	317	L1	female	19	29	3	1	Morphological	Unrelated	535.8	261	1	535.8	535.8	Pfanne	bohren	NA
10182	316	L1	female	20	28	3	1	Morphological	Unrelated	586.92	261	1	586.92	586.92	Pfanne	bohren	NA
10182	447	L2	female	37	24	3	1	Morphological	Unrelated	1093.31	261	1	1093.31	1093.31	Pfanne	bohren	NA
10182	321	L1	female	23	29	3	2	Morphological	Unrelated	640.65	140	1	640.65	640.65	Pfanne	bohren	NA
10182	319	L1	male	26	29	3	2	Morphological	Unrelated	928.93	140	1	928.93	928.93	Pfanne	bohren	NA
10182	335	L1	female	23	29	3	1	Morphological	Unrelated	568.28	261	0	NA	NA	Pfanne	bohren	NA
10182	403	L2	female	32	27	3	1	Morphological	Unrelated	665.7	261	1	665.7	665.7	Pfanne	bohren	NA
10182	410	L2	male	24	26	3	1	Morphological	Unrelated	657.7	261	0	NA	NA	Pfanne	bohren	NA
10182	443	L2	female	22	21	3	2	Morphological	Unrelated	700.78	140	1	700.78	700.78	Pfanne	bohren	NA
10183	420	L2	female	21	27	4	1	Morphological	Identity	515.09	261	1	515.09	515.09	bohren	bohren	NA
10183	326	L1	female	29	28	4	2	Morphological	Identity	738.52	140	1	738.52	738.52	bohren	bohren	NA
10183	416	L2	male	20	29	4	2	Morphological	Identity	492.84	140	1	492.84	492.84	bohren	bohren	NA
10183	408	L2	female	31	28	4	2	Morphological	Identity	825.67	140	1	825.67	825.67	bohren	bohren	NA
10183	325	L1	female	20	29	4	1	Morphological	Identity	564.2	261	1	564.2	564.2	bohren	bohren	NA
10183	444	L2	female	22	25	4	2	Morphological	Identity	550.71	140	1	550.71	550.71	bohren	bohren	NA
10183	338	L1	male	28	28	4	2	Morphological	Identity	769.84	140	1	769.84	769.84	bohren	bohren	NA
10183	448	L2	female	26	20	4	1	Morphological	Identity	789.88	261	1	789.88	789.88	bohren	bohren	NA
10183	336	L1	female	22	NA	4	1	Morphological	Identity	394.83	261	1	394.83	394.83	bohren	bohren	NA
10183	441	L2	female	22	24	4	2	Morphological	Identity	702.72	140	1	702.72	702.72	bohren	bohren	NA
10183	332	L1	female	24	29	4	2	Morphological	Identity	505.07	140	1	505.07	505.07	bohren	bohren	NA
10183	327	L1	female	27	29	4	2	Morphological	Identity	432.99	140	1	432.99	432.99	bohren	bohren	NA
10183	322	L1	female	24	30	4	1	Morphological	Identity	557.46	261	1	557.46	557.46	bohren	bohren	NA
10183	428	L2	female	26	25	4	1	Morphological	Identity	465.15	261	1	465.15	465.15	bohren	bohren	NA
10183	404	L2	female	27	23	4	1	Morphological	Identity	970.25	261	1	970.25	970.25	bohren	bohren	NA
10183	328	L1	female	21	30	4	2	Morphological	Identity	498.19	140	1	498.19	498.19	bohren	bohren	NA
10183	436	L2	female	29	29	4	1	Morphological	Identity	955.83	261	0	NA	NA	bohren	bohren	NA
10183	412	L2	female	20	26	4	1	Morphological	Identity	941.36	261	0	NA	NA	bohren	bohren	NA
10183	323	L1	female	23	29	4	1	Morphological	Identity	550.77	261	1	550.77	550.77	bohren	bohren	NA
10183	424	L2	female	31	25	4	2	Morphological	Identity	686.92	140	1	686.92	686.92	bohren	bohren	NA
10183	324	L1	female	24	25	4	1	Morphological	Identity	658.46	261	1	658.46	658.46	bohren	bohren	NA
10183	431	L2	female	29	25	4	2	Morphological	Identity	774.57	140	1	774.57	774.57	bohren	bohren	NA
10184	307	L1	female	29	28	1	2	Morphological	Inflected	1038.91	140	1	1038.91	1038.91	gebohrt	bohren	NA
10184	425	L2	female	26	27	1	1	Morphological	Inflected	543.49	261	1	543.49	543.49	gebohrt	bohren	NA
10184	417	L2	female	32	28	1	1	Morphological	Inflected	742.67	261	1	742.67	742.67	gebohrt	bohren	NA
10184	305	L1	male	39	29	1	2	Morphological	Inflected	662.66	140	1	662.66	662.66	gebohrt	bohren	NA
10184	437	L2	female	29	29	1	2	Morphological	Inflected	776.57	140	1	776.57	776.57	gebohrt	bohren	NA
10184	304	L1	female	24	29	1	1	Morphological	Inflected	435.61	261	1	435.61	435.61	gebohrt	bohren	NA
10184	333	L1	female	20	27	1	1	Morphological	Inflected	490.33	261	0	NA	NA	gebohrt	bohren	NA
10184	405	L2	female	27	27	1	2	Morphological	Inflected	619.89	140	1	619.89	619.89	gebohrt	bohren	NA
10184	337	L1	female	21	NA	1	2	Morphological	Inflected	703.67	140	1	703.67	703.67	gebohrt	bohren	NA
10184	306	L1	female	22	29	1	2	Morphological	Inflected	530.15	140	1	530.15	530.15	gebohrt	bohren	NA
10184	409	L2	female	30	22	1	1	Morphological	Inflected	1208.48	261	1	1208.48	1208.48	gebohrt	bohren	NA
10184	401	L2	female	28	23	1	1	Morphological	Inflected	963.63	261	0	NA	NA	gebohrt	bohren	NA
10184	433	L2	male	23	23	1	1	Morphological	Inflected	521.95	261	1	521.95	521.95	gebohrt	bohren	NA
10184	413	L2	female	22	22	1	2	Morphological	Inflected	1355.23	140	1	1355.23	1355.23	gebohrt	bohren	NA
10184	432	L2	male	32	24	1	2	Morphological	Inflected	604.9	140	1	604.9	604.9	gebohrt	bohren	NA
10184	421	L2	female	25	29	1	2	Morphological	Inflected	617.55	140	1	617.55	617.55	gebohrt	bohren	NA
10184	445	L2	female	20	23	1	1	Morphological	Inflected	772.82	261	0	NA	NA	gebohrt	bohren	NA
10184	302	L1	female	25	29	1	1	Morphological	Inflected	648.12	261	1	648.12	648.12	gebohrt	bohren	NA
10184	442	L2	female	28	29	1	2	Morphological	Inflected	603.32	140	1	603.32	603.32	gebohrt	bohren	NA
10184	303	L1	female	18	28	1	1	Morphological	Inflected	462.55	261	1	462.55	462.55	gebohrt	bohren	NA
10184	329	L1	female	21	NA	1	2	Morphological	Inflected	522.27	140	1	522.27	522.27	gebohrt	bohren	NA
10184	301	L1	female	25	30	1	1	Morphological	Inflected	447.1	261	1	447.1	447.1	gebohrt	bohren	NA
10191	405	L2	female	27	27	1	2	Morphological	Derived	557.94	132	1	557.94	557.94	Taeuschung	taeuschen	NA
10191	304	L1	female	24	29	1	1	Morphological	Derived	505.39	269	1	505.39	505.39	Taeuschung	taeuschen	NA
10191	306	L1	female	22	29	1	2	Morphological	Derived	460.47	132	1	460.47	460.47	Taeuschung	taeuschen	NA
10191	445	L2	female	20	23	1	1	Morphological	Derived	598.31	269	1	598.31	598.31	Taeuschung	taeuschen	NA
10191	413	L2	female	22	22	1	2	Morphological	Derived	1567.28	132	0	NA	NA	Taeuschung	taeuschen	NA
10191	401	L2	female	28	23	1	1	Morphological	Derived	973.39	269	1	973.39	973.39	Taeuschung	taeuschen	NA
10191	301	L1	female	25	30	1	1	Morphological	Derived	532.8	269	1	532.8	532.8	Taeuschung	taeuschen	NA
10191	409	L2	female	30	22	1	1	Morphological	Derived	650.45	269	1	650.45	650.45	Taeuschung	taeuschen	NA
10191	442	L2	female	28	29	1	2	Morphological	Derived	577.47	132	1	577.47	577.47	Taeuschung	taeuschen	NA
10191	302	L1	female	25	29	1	1	Morphological	Derived	581.86	269	1	581.86	581.86	Taeuschung	taeuschen	NA
10191	421	L2	female	25	29	1	2	Morphological	Derived	1011.52	132	1	1011.52	1011.52	Taeuschung	taeuschen	NA
10191	425	L2	female	26	27	1	1	Morphological	Derived	573.43	269	1	573.43	573.43	Taeuschung	taeuschen	NA
10191	307	L1	female	29	28	1	2	Morphological	Derived	721.33	132	1	721.33	721.33	Taeuschung	taeuschen	NA
10191	437	L2	female	29	29	1	2	Morphological	Derived	1266.57	132	1	1266.57	1266.57	Taeuschung	taeuschen	NA
10191	337	L1	female	21	NA	1	2	Morphological	Derived	713.66	132	1	713.66	713.66	Taeuschung	taeuschen	NA
10191	417	L2	female	32	28	1	1	Morphological	Derived	636.54	269	1	636.54	636.54	Taeuschung	taeuschen	NA
10191	303	L1	female	18	28	1	1	Morphological	Derived	444.44	269	1	444.44	444.44	Taeuschung	taeuschen	NA
10191	432	L2	male	32	24	1	2	Morphological	Derived	518.99	132	1	518.99	518.99	Taeuschung	taeuschen	NA
10191	329	L1	female	21	NA	1	2	Morphological	Derived	612.27	132	1	612.27	612.27	Taeuschung	taeuschen	NA
10191	433	L2	male	23	23	1	1	Morphological	Derived	783.94	269	1	783.94	783.94	Taeuschung	taeuschen	NA
10191	305	L1	male	39	29	1	2	Morphological	Derived	474.98	132	1	474.98	474.98	Taeuschung	taeuschen	NA
10191	333	L1	female	20	27	1	1	Morphological	Derived	688.16	269	1	688.16	688.16	Taeuschung	taeuschen	NA
10192	402	L2	male	26	29	2	1	Morphological	Unrelated	1060.93	269	1	1060.93	1060.93	schlank	taeuschen	NA
10192	339	L1	female	20	NA	2	2	Morphological	Unrelated	831.5	132	1	831.5	831.5	schlank	taeuschen	NA
10192	311	L1	female	23	28	2	1	Morphological	Unrelated	591.71	269	0	NA	NA	schlank	taeuschen	NA
10192	310	L1	male	23	28	2	1	Morphological	Unrelated	579.65	269	1	579.65	579.65	schlank	taeuschen	NA
10192	312	L1	female	19	28	2	2	Morphological	Unrelated	611.9	132	0	NA	NA	schlank	taeuschen	NA
10192	438	L2	female	25	28	2	2	Morphological	Unrelated	1099.31	132	1	1099.31	1099.31	schlank	taeuschen	NA
10192	411	L2	female	31	27	2	1	Morphological	Unrelated	684.84	269	1	684.84	684.84	schlank	taeuschen	NA
10192	426	L2	female	27	26	2	1	Morphological	Unrelated	809.11	269	1	809.11	809.11	schlank	taeuschen	NA
10192	414	L2	female	26	22	2	2	Morphological	Unrelated	869.8	132	0	NA	NA	schlank	taeuschen	NA
10192	406	L2	female	26	28	2	2	Morphological	Unrelated	721.1	132	1	721.1	721.1	schlank	taeuschen	NA
10192	418	L2	female	28	28	2	1	Morphological	Unrelated	684.51	269	1	684.51	684.51	schlank	taeuschen	NA
10192	309	L1	male	23	30	2	1	Morphological	Unrelated	634.24	269	1	634.24	634.24	schlank	taeuschen	NA
10192	313	L1	female	26	27	2	2	Morphological	Unrelated	508.94	132	0	NA	NA	schlank	taeuschen	NA
10192	439	L2	male	25	26	2	2	Morphological	Unrelated	811.67	132	1	811.67	811.67	schlank	taeuschen	NA
10192	434	L2	female	44	27	2	1	Morphological	Unrelated	1110.82	269	1	1110.82	1110.82	schlank	taeuschen	NA
10192	308	L1	female	30	29	2	1	Morphological	Unrelated	672.86	269	1	672.86	672.86	schlank	taeuschen	NA
10192	334	L1	female	26	30	2	1	Morphological	Unrelated	564.63	269	1	564.63	564.63	schlank	taeuschen	NA
10192	330	L1	female	21	30	2	2	Morphological	Unrelated	542.36	132	0	NA	NA	schlank	taeuschen	NA
10192	314	L1	female	23	27	2	2	Morphological	Unrelated	427.93	132	1	427.93	427.93	schlank	taeuschen	NA
10192	446	L2	female	27	30	2	1	Morphological	Unrelated	710.58	269	1	710.58	710.58	schlank	taeuschen	NA
10192	429	L2	female	26	27	2	2	Morphological	Unrelated	947.14	132	0	NA	NA	schlank	taeuschen	NA
10192	422	L2	female	33	28	2	2	Morphological	Unrelated	979.36	132	1	979.36	979.36	schlank	taeuschen	NA
10193	430	L2	female	24	27	3	2	Morphological	Identity	576.3	132	1	576.3	576.3	taeuschen	taeuschen	NA
10193	321	L1	female	23	29	3	2	Morphological	Identity	442.9	132	1	442.9	442.9	taeuschen	taeuschen	NA
10193	320	L1	male	21	28	3	2	Morphological	Identity	489.2	132	1	489.2	489.2	taeuschen	taeuschen	NA
10193	410	L2	male	24	26	3	1	Morphological	Identity	1031.45	269	1	1031.45	1031.45	taeuschen	taeuschen	NA
10193	317	L1	female	19	29	3	1	Morphological	Identity	645.5	269	1	645.5	645.5	taeuschen	taeuschen	NA
10193	316	L1	female	20	28	3	1	Morphological	Identity	600.6	269	1	600.6	600.6	taeuschen	taeuschen	NA
10193	319	L1	male	26	29	3	2	Morphological	Identity	563.22	132	1	563.22	563.22	taeuschen	taeuschen	NA
10193	407	L2	female	30	30	3	2	Morphological	Identity	927.94	132	1	927.94	927.94	taeuschen	taeuschen	NA
10193	415	L2	female	25	23	3	2	Morphological	Identity	1156.86	132	1	1156.86	1156.86	taeuschen	taeuschen	NA
10193	315	L1	female	22	29	3	1	Morphological	Identity	555.44	269	1	555.44	555.44	taeuschen	taeuschen	NA
10193	447	L2	female	37	24	3	1	Morphological	Identity	1530.99	269	0	NA	NA	taeuschen	taeuschen	NA
10193	423	L2	female	37	23	3	2	Morphological	Identity	926.29	132	1	926.29	926.29	taeuschen	taeuschen	NA
10193	331	L1	female	25	29	3	2	Morphological	Identity	505.62	132	1	505.62	505.62	taeuschen	taeuschen	NA
10193	435	L2	male	37	27	3	1	Morphological	Identity	1230.27	269	1	1230.27	1230.27	taeuschen	taeuschen	NA
10193	419	L2	female	23	28	3	1	Morphological	Identity	543.64	269	1	543.64	543.64	taeuschen	taeuschen	NA
10193	443	L2	female	22	21	3	2	Morphological	Identity	1014.77	132	1	1014.77	1014.77	taeuschen	taeuschen	NA
10193	427	L2	female	21	23	3	1	Morphological	Identity	549.87	269	1	549.87	549.87	taeuschen	taeuschen	NA
10193	440	L2	female	24	24	3	2	Morphological	Identity	1053.21	132	1	1053.21	1053.21	taeuschen	taeuschen	NA
10193	335	L1	female	23	29	3	1	Morphological	Identity	570.88	269	1	570.88	570.88	taeuschen	taeuschen	NA
10193	318	L1	female	25	29	3	1	Morphological	Identity	555.63	269	1	555.63	555.63	taeuschen	taeuschen	NA
10193	340	L1	female	24	NA	3	2	Morphological	Identity	785.35	132	1	785.35	785.35	taeuschen	taeuschen	NA
10193	403	L2	female	32	27	3	1	Morphological	Identity	671.62	269	1	671.62	671.62	taeuschen	taeuschen	NA
10194	404	L2	female	27	23	4	1	Morphological	Inflected	1048.01	269	0	NA	NA	getaeuscht	taeuschen	NA
10194	428	L2	female	26	25	4	1	Morphological	Inflected	495.2	269	1	495.2	495.2	getaeuscht	taeuschen	NA
10194	336	L1	female	22	NA	4	1	Morphological	Inflected	600.78	269	1	600.78	600.78	getaeuscht	taeuschen	NA
10194	412	L2	female	20	26	4	1	Morphological	Inflected	835.24	269	1	835.24	835.24	getaeuscht	taeuschen	NA
10194	325	L1	female	20	29	4	1	Morphological	Inflected	554.01	269	1	554.01	554.01	getaeuscht	taeuschen	NA
10194	448	L2	female	26	20	4	1	Morphological	Inflected	916.81	269	1	916.81	916.81	getaeuscht	taeuschen	NA
10194	328	L1	female	21	30	4	2	Morphological	Inflected	524.59	132	1	524.59	524.59	getaeuscht	taeuschen	NA
10194	332	L1	female	24	29	4	2	Morphological	Inflected	467.14	132	1	467.14	467.14	getaeuscht	taeuschen	NA
10194	327	L1	female	27	29	4	2	Morphological	Inflected	491.27	132	1	491.27	491.27	getaeuscht	taeuschen	NA
10194	324	L1	female	24	25	4	1	Morphological	Inflected	592.27	269	1	592.27	592.27	getaeuscht	taeuschen	NA
10194	431	L2	female	29	25	4	2	Morphological	Inflected	1155.28	132	1	1155.28	1155.28	getaeuscht	taeuschen	NA
10194	322	L1	female	24	30	4	1	Morphological	Inflected	579.09	269	1	579.09	579.09	getaeuscht	taeuschen	NA
10194	326	L1	female	29	28	4	2	Morphological	Inflected	708.79	132	1	708.79	708.79	getaeuscht	taeuschen	NA
10194	424	L2	female	31	25	4	2	Morphological	Inflected	617.62	132	1	617.62	617.62	getaeuscht	taeuschen	NA
10194	408	L2	female	31	28	4	2	Morphological	Inflected	523.79	132	1	523.79	523.79	getaeuscht	taeuschen	NA
10194	323	L1	female	23	29	4	1	Morphological	Inflected	572.52	269	1	572.52	572.52	getaeuscht	taeuschen	NA
10194	420	L2	female	21	27	4	1	Morphological	Inflected	496.94	269	1	496.94	496.94	getaeuscht	taeuschen	NA
10194	416	L2	male	20	29	4	2	Morphological	Inflected	510.93	132	1	510.93	510.93	getaeuscht	taeuschen	NA
10194	444	L2	female	22	25	4	2	Morphological	Inflected	704.99	132	0	NA	NA	getaeuscht	taeuschen	NA
10194	441	L2	female	22	24	4	2	Morphological	Inflected	861.01	132	1	861.01	861.01	getaeuscht	taeuschen	NA
10194	436	L2	female	29	29	4	1	Morphological	Inflected	1729.64	269	0	NA	NA	getaeuscht	taeuschen	NA
10194	338	L1	male	28	28	4	2	Morphological	Inflected	491.95	132	1	491.95	491.95	getaeuscht	taeuschen	NA
10201	431	L2	female	29	25	4	2	Morphological	Derived	788.44	121	1	788.44	788.44	Pruefung	pruefen	NA
10201	436	L2	female	29	29	4	1	Morphological	Derived	787.77	280	1	787.77	787.77	Pruefung	pruefen	NA
10201	428	L2	female	26	25	4	1	Morphological	Derived	438.8	280	1	438.8	438.8	Pruefung	pruefen	NA
10201	336	L1	female	22	NA	4	1	Morphological	Derived	552.75	280	1	552.75	552.75	Pruefung	pruefen	NA
10201	420	L2	female	21	27	4	1	Morphological	Derived	448.79	280	1	448.79	448.79	Pruefung	pruefen	NA
10201	322	L1	female	24	30	4	1	Morphological	Derived	549.34	280	1	549.34	549.34	Pruefung	pruefen	NA
10201	416	L2	male	20	29	4	2	Morphological	Derived	449.22	121	1	449.22	449.22	Pruefung	pruefen	NA
10201	404	L2	female	27	23	4	1	Morphological	Derived	737.03	280	1	737.03	737.03	Pruefung	pruefen	NA
10201	328	L1	female	21	30	4	2	Morphological	Derived	721.78	121	1	721.78	721.78	Pruefung	pruefen	NA
10201	326	L1	female	29	28	4	2	Morphological	Derived	578.8	121	1	578.8	578.8	Pruefung	pruefen	NA
10201	325	L1	female	20	29	4	1	Morphological	Derived	501.27	280	1	501.27	501.27	Pruefung	pruefen	NA
10201	327	L1	female	27	29	4	2	Morphological	Derived	402.11	121	1	402.11	402.11	Pruefung	pruefen	NA
10201	323	L1	female	23	29	4	1	Morphological	Derived	491.5	280	1	491.5	491.5	Pruefung	pruefen	NA
10201	424	L2	female	31	25	4	2	Morphological	Derived	976.93	121	1	976.93	976.93	Pruefung	pruefen	NA
10201	448	L2	female	26	20	4	1	Morphological	Derived	628.69	280	1	628.69	628.69	Pruefung	pruefen	NA
10201	332	L1	female	24	29	4	2	Morphological	Derived	423.09	121	1	423.09	423.09	Pruefung	pruefen	NA
10201	324	L1	female	24	25	4	1	Morphological	Derived	590.84	280	1	590.84	590.84	Pruefung	pruefen	NA
10201	441	L2	female	22	24	4	2	Morphological	Derived	759.57	121	1	759.57	759.57	Pruefung	pruefen	NA
10201	412	L2	female	20	26	4	1	Morphological	Derived	731.45	280	1	731.45	731.45	Pruefung	pruefen	NA
10201	408	L2	female	31	28	4	2	Morphological	Derived	511.19	121	1	511.19	511.19	Pruefung	pruefen	NA
10201	338	L1	male	28	28	4	2	Morphological	Derived	570.13	121	1	570.13	570.13	Pruefung	pruefen	NA
10201	444	L2	female	22	25	4	2	Morphological	Derived	529.8	121	1	529.8	529.8	Pruefung	pruefen	NA
10202	413	L2	female	22	22	1	2	Morphological	Unrelated	925.57	121	1	925.57	925.57	Spiegel	pruefen	NA
10202	421	L2	female	25	29	1	2	Morphological	Unrelated	591.95	121	1	591.95	591.95	Spiegel	pruefen	NA
10202	304	L1	female	24	29	1	1	Morphological	Unrelated	499.87	280	1	499.87	499.87	Spiegel	pruefen	NA
10202	405	L2	female	27	27	1	2	Morphological	Unrelated	462.35	121	1	462.35	462.35	Spiegel	pruefen	NA
10202	445	L2	female	20	23	1	1	Morphological	Unrelated	677.23	280	1	677.23	677.23	Spiegel	pruefen	NA
10202	307	L1	female	29	28	1	2	Morphological	Unrelated	623.96	121	1	623.96	623.96	Spiegel	pruefen	NA
10202	337	L1	female	21	NA	1	2	Morphological	Unrelated	676.12	121	1	676.12	676.12	Spiegel	pruefen	NA
10202	432	L2	male	32	24	1	2	Morphological	Unrelated	401.25	121	1	401.25	401.25	Spiegel	pruefen	NA
10202	303	L1	female	18	28	1	1	Morphological	Unrelated	554.87	280	1	554.87	554.87	Spiegel	pruefen	NA
10202	437	L2	female	29	29	1	2	Morphological	Unrelated	687.91	121	1	687.91	687.91	Spiegel	pruefen	NA
10202	433	L2	male	23	23	1	1	Morphological	Unrelated	595.52	280	1	595.52	595.52	Spiegel	pruefen	NA
10202	306	L1	female	22	29	1	2	Morphological	Unrelated	606.66	121	1	606.66	606.66	Spiegel	pruefen	NA
10202	425	L2	female	26	27	1	1	Morphological	Unrelated	523.73	280	1	523.73	523.73	Spiegel	pruefen	NA
10202	329	L1	female	21	NA	1	2	Morphological	Unrelated	801.99	121	1	801.99	801.99	Spiegel	pruefen	NA
10202	301	L1	female	25	30	1	1	Morphological	Unrelated	593.19	280	1	593.19	593.19	Spiegel	pruefen	NA
10202	305	L1	male	39	29	1	2	Morphological	Unrelated	554.92	121	1	554.92	554.92	Spiegel	pruefen	NA
10202	442	L2	female	28	29	1	2	Morphological	Unrelated	471.3	121	1	471.3	471.3	Spiegel	pruefen	NA
10202	401	L2	female	28	23	1	1	Morphological	Unrelated	683.35	280	1	683.35	683.35	Spiegel	pruefen	NA
10202	409	L2	female	30	22	1	1	Morphological	Unrelated	804.03	280	1	804.03	804.03	Spiegel	pruefen	NA
10202	302	L1	female	25	29	1	1	Morphological	Unrelated	725.4	280	1	725.4	725.4	Spiegel	pruefen	NA
10202	333	L1	female	20	27	1	1	Morphological	Unrelated	500	280	1	500	500	Spiegel	pruefen	NA
10202	417	L2	female	32	28	1	1	Morphological	Unrelated	600.79	280	1	600.79	600.79	Spiegel	pruefen	NA
10203	439	L2	male	25	26	2	2	Morphological	Identity	543.93	121	1	543.93	543.93	pruefen	pruefen	NA
10203	426	L2	female	27	26	2	1	Morphological	Identity	488.69	280	1	488.69	488.69	pruefen	pruefen	NA
10203	418	L2	female	28	28	2	1	Morphological	Identity	529.5	280	1	529.5	529.5	pruefen	pruefen	NA
10203	446	L2	female	27	30	2	1	Morphological	Identity	503.37	280	1	503.37	503.37	pruefen	pruefen	NA
10203	308	L1	female	30	29	2	1	Morphological	Identity	493.93	280	1	493.93	493.93	pruefen	pruefen	NA
10203	312	L1	female	19	28	2	2	Morphological	Identity	366.32	121	1	366.32	366.32	pruefen	pruefen	NA
10203	339	L1	female	20	NA	2	2	Morphological	Identity	524.86	121	1	524.86	524.86	pruefen	pruefen	NA
10203	422	L2	female	33	28	2	2	Morphological	Identity	559.41	121	1	559.41	559.41	pruefen	pruefen	NA
10203	314	L1	female	23	27	2	2	Morphological	Identity	1015.36	121	1	1015.36	1015.36	pruefen	pruefen	NA
10203	310	L1	male	23	28	2	1	Morphological	Identity	486.2	280	1	486.2	486.2	pruefen	pruefen	NA
10203	311	L1	female	23	28	2	1	Morphological	Identity	411.93	280	1	411.93	411.93	pruefen	pruefen	NA
10203	429	L2	female	26	27	2	2	Morphological	Identity	682.33	121	1	682.33	682.33	pruefen	pruefen	NA
10203	402	L2	male	26	29	2	1	Morphological	Identity	523.9	280	1	523.9	523.9	pruefen	pruefen	NA
10203	313	L1	female	26	27	2	2	Morphological	Identity	562.48	121	1	562.48	562.48	pruefen	pruefen	NA
10203	411	L2	female	31	27	2	1	Morphological	Identity	578.33	280	1	578.33	578.33	pruefen	pruefen	NA
10203	406	L2	female	26	28	2	2	Morphological	Identity	458.67	121	1	458.67	458.67	pruefen	pruefen	NA
10203	334	L1	female	26	30	2	1	Morphological	Identity	410.2	280	1	410.2	410.2	pruefen	pruefen	NA
10203	434	L2	female	44	27	2	1	Morphological	Identity	663.93	280	1	663.93	663.93	pruefen	pruefen	NA
10203	309	L1	male	23	30	2	1	Morphological	Identity	505.81	280	1	505.81	505.81	pruefen	pruefen	NA
10203	414	L2	female	26	22	2	2	Morphological	Identity	538.31	121	1	538.31	538.31	pruefen	pruefen	NA
10203	330	L1	female	21	30	2	2	Morphological	Identity	524.09	121	1	524.09	524.09	pruefen	pruefen	NA
10203	438	L2	female	25	28	2	2	Morphological	Identity	585.14	121	1	585.14	585.14	pruefen	pruefen	NA
10204	443	L2	female	22	21	3	2	Morphological	Inflected	548.66	121	1	548.66	548.66	geprueft	pruefen	NA
10204	427	L2	female	21	23	3	1	Morphological	Inflected	1010.96	280	1	1010.96	1010.96	geprueft	pruefen	NA
10204	407	L2	female	30	30	3	2	Morphological	Inflected	589.44	121	1	589.44	589.44	geprueft	pruefen	NA
10204	318	L1	female	25	29	3	1	Morphological	Inflected	544.27	280	1	544.27	544.27	geprueft	pruefen	NA
10204	331	L1	female	25	29	3	2	Morphological	Inflected	471.93	121	1	471.93	471.93	geprueft	pruefen	NA
10204	319	L1	male	26	29	3	2	Morphological	Inflected	722.29	121	1	722.29	722.29	geprueft	pruefen	NA
10204	419	L2	female	23	28	3	1	Morphological	Inflected	610.29	280	1	610.29	610.29	geprueft	pruefen	NA
10204	415	L2	female	25	23	3	2	Morphological	Inflected	794.01	121	1	794.01	794.01	geprueft	pruefen	NA
10204	447	L2	female	37	24	3	1	Morphological	Inflected	611.94	280	1	611.94	611.94	geprueft	pruefen	NA
10204	335	L1	female	23	29	3	1	Morphological	Inflected	581.47	280	1	581.47	581.47	geprueft	pruefen	NA
10204	440	L2	female	24	24	3	2	Morphological	Inflected	734.44	121	1	734.44	734.44	geprueft	pruefen	NA
10204	403	L2	female	32	27	3	1	Morphological	Inflected	628.48	280	1	628.48	628.48	geprueft	pruefen	NA
10204	423	L2	female	37	23	3	2	Morphological	Inflected	658.31	121	1	658.31	658.31	geprueft	pruefen	NA
10204	410	L2	male	24	26	3	1	Morphological	Inflected	602.89	280	1	602.89	602.89	geprueft	pruefen	NA
10204	317	L1	female	19	29	3	1	Morphological	Inflected	553.22	280	1	553.22	553.22	geprueft	pruefen	NA
10204	316	L1	female	20	28	3	1	Morphological	Inflected	648.59	280	1	648.59	648.59	geprueft	pruefen	NA
10204	340	L1	female	24	NA	3	2	Morphological	Inflected	709.46	121	1	709.46	709.46	geprueft	pruefen	NA
10204	320	L1	male	21	28	3	2	Morphological	Inflected	413.52	121	1	413.52	413.52	geprueft	pruefen	NA
10204	435	L2	male	37	27	3	1	Morphological	Inflected	655	280	1	655	655	geprueft	pruefen	NA
10204	315	L1	female	22	29	3	1	Morphological	Inflected	475.47	280	1	475.47	475.47	geprueft	pruefen	NA
10204	321	L1	female	23	29	3	2	Morphological	Inflected	461.38	121	1	461.38	461.38	geprueft	pruefen	NA
10204	430	L2	female	24	27	3	2	Morphological	Inflected	553.03	121	1	553.03	553.03	geprueft	pruefen	NA
10211	402	L2	male	26	29	2	1	Morphological	Derived	660.15	302	1	660.15	660.15	Wanderung	wandern	NA
10211	334	L1	female	26	30	2	1	Morphological	Derived	458.5	302	1	458.5	458.5	Wanderung	wandern	NA
10211	310	L1	male	23	28	2	1	Morphological	Derived	621.85	302	1	621.85	621.85	Wanderung	wandern	NA
10211	406	L2	female	26	28	2	2	Morphological	Derived	562.34	99	1	562.34	562.34	Wanderung	wandern	NA
10211	422	L2	female	33	28	2	2	Morphological	Derived	703.14	99	1	703.14	703.14	Wanderung	wandern	NA
10211	411	L2	female	31	27	2	1	Morphological	Derived	506.62	302	1	506.62	506.62	Wanderung	wandern	NA
10211	314	L1	female	23	27	2	2	Morphological	Derived	623.11	99	1	623.11	623.11	Wanderung	wandern	NA
10211	418	L2	female	28	28	2	1	Morphological	Derived	577.81	302	1	577.81	577.81	Wanderung	wandern	NA
10211	311	L1	female	23	28	2	1	Morphological	Derived	467.54	302	1	467.54	467.54	Wanderung	wandern	NA
10211	426	L2	female	27	26	2	1	Morphological	Derived	576.95	302	1	576.95	576.95	Wanderung	wandern	NA
10211	446	L2	female	27	30	2	1	Morphological	Derived	594.88	302	1	594.88	594.88	Wanderung	wandern	NA
10211	308	L1	female	30	29	2	1	Morphological	Derived	549.53	302	1	549.53	549.53	Wanderung	wandern	NA
10211	434	L2	female	44	27	2	1	Morphological	Derived	676.27	302	1	676.27	676.27	Wanderung	wandern	NA
10211	330	L1	female	21	30	2	2	Morphological	Derived	555.85	99	1	555.85	555.85	Wanderung	wandern	NA
10211	439	L2	male	25	26	2	2	Morphological	Derived	705.46	99	1	705.46	705.46	Wanderung	wandern	NA
10211	414	L2	female	26	22	2	2	Morphological	Derived	674.08	99	1	674.08	674.08	Wanderung	wandern	NA
10211	438	L2	female	25	28	2	2	Morphological	Derived	664.95	99	1	664.95	664.95	Wanderung	wandern	NA
10211	313	L1	female	26	27	2	2	Morphological	Derived	546.72	99	1	546.72	546.72	Wanderung	wandern	NA
10211	339	L1	female	20	NA	2	2	Morphological	Derived	570.03	99	1	570.03	570.03	Wanderung	wandern	NA
10211	309	L1	male	23	30	2	1	Morphological	Derived	657.45	302	1	657.45	657.45	Wanderung	wandern	NA
10211	429	L2	female	26	27	2	2	Morphological	Derived	882.64	99	1	882.64	882.64	Wanderung	wandern	NA
10211	312	L1	female	19	28	2	2	Morphological	Derived	558.65	99	1	558.65	558.65	Wanderung	wandern	NA
10212	331	L1	female	25	29	3	2	Morphological	Unrelated	527.63	99	1	527.63	527.63	komplett	wandern	NA
10212	430	L2	female	24	27	3	2	Morphological	Unrelated	672.75	99	1	672.75	672.75	komplett	wandern	NA
10212	415	L2	female	25	23	3	2	Morphological	Unrelated	969.71	99	1	969.71	969.71	komplett	wandern	NA
10212	407	L2	female	30	30	3	2	Morphological	Unrelated	645.19	99	1	645.19	645.19	komplett	wandern	NA
10212	403	L2	female	32	27	3	1	Morphological	Unrelated	564.75	302	1	564.75	564.75	komplett	wandern	NA
10212	320	L1	male	21	28	3	2	Morphological	Unrelated	613.81	99	1	613.81	613.81	komplett	wandern	NA
10212	318	L1	female	25	29	3	1	Morphological	Unrelated	567.9	302	1	567.9	567.9	komplett	wandern	NA
10212	423	L2	female	37	23	3	2	Morphological	Unrelated	962.06	99	1	962.06	962.06	komplett	wandern	NA
10212	316	L1	female	20	28	3	1	Morphological	Unrelated	520.36	302	1	520.36	520.36	komplett	wandern	NA
10212	319	L1	male	26	29	3	2	Morphological	Unrelated	754.58	99	1	754.58	754.58	komplett	wandern	NA
10212	447	L2	female	37	24	3	1	Morphological	Unrelated	752.26	302	1	752.26	752.26	komplett	wandern	NA
10212	435	L2	male	37	27	3	1	Morphological	Unrelated	799.16	302	1	799.16	799.16	komplett	wandern	NA
10212	419	L2	female	23	28	3	1	Morphological	Unrelated	418.54	302	1	418.54	418.54	komplett	wandern	NA
10212	315	L1	female	22	29	3	1	Morphological	Unrelated	491.17	302	1	491.17	491.17	komplett	wandern	NA
10212	440	L2	female	24	24	3	2	Morphological	Unrelated	758.83	99	1	758.83	758.83	komplett	wandern	NA
10212	317	L1	female	19	29	3	1	Morphological	Unrelated	512.83	302	1	512.83	512.83	komplett	wandern	NA
10212	340	L1	female	24	NA	3	2	Morphological	Unrelated	881.23	99	1	881.23	881.23	komplett	wandern	NA
10212	410	L2	male	24	26	3	1	Morphological	Unrelated	699.03	302	1	699.03	699.03	komplett	wandern	NA
10212	427	L2	female	21	23	3	1	Morphological	Unrelated	547.24	302	1	547.24	547.24	komplett	wandern	NA
10212	443	L2	female	22	21	3	2	Morphological	Unrelated	460.33	99	1	460.33	460.33	komplett	wandern	NA
10212	335	L1	female	23	29	3	1	Morphological	Unrelated	573.77	302	1	573.77	573.77	komplett	wandern	NA
10212	321	L1	female	23	29	3	2	Morphological	Unrelated	517.66	99	1	517.66	517.66	komplett	wandern	NA
10213	327	L1	female	27	29	4	2	Morphological	Identity	515.61	99	1	515.61	515.61	wandern	wandern	NA
10213	326	L1	female	29	28	4	2	Morphological	Identity	579.13	99	1	579.13	579.13	wandern	wandern	NA
10213	408	L2	female	31	28	4	2	Morphological	Identity	518.84	99	1	518.84	518.84	wandern	wandern	NA
10213	444	L2	female	22	25	4	2	Morphological	Identity	642.27	99	1	642.27	642.27	wandern	wandern	NA
10213	332	L1	female	24	29	4	2	Morphological	Identity	566.73	99	1	566.73	566.73	wandern	wandern	NA
10213	338	L1	male	28	28	4	2	Morphological	Identity	505.84	99	1	505.84	505.84	wandern	wandern	NA
10213	328	L1	female	21	30	4	2	Morphological	Identity	747.34	99	1	747.34	747.34	wandern	wandern	NA
10213	416	L2	male	20	29	4	2	Morphological	Identity	576.99	99	1	576.99	576.99	wandern	wandern	NA
10213	428	L2	female	26	25	4	1	Morphological	Identity	471.15	302	1	471.15	471.15	wandern	wandern	NA
10213	441	L2	female	22	24	4	2	Morphological	Identity	692.76	99	1	692.76	692.76	wandern	wandern	NA
10213	412	L2	female	20	26	4	1	Morphological	Identity	601.1	302	1	601.1	601.1	wandern	wandern	NA
10213	325	L1	female	20	29	4	1	Morphological	Identity	404.95	302	1	404.95	404.95	wandern	wandern	NA
10213	323	L1	female	23	29	4	1	Morphological	Identity	523.28	302	1	523.28	523.28	wandern	wandern	NA
10213	324	L1	female	24	25	4	1	Morphological	Identity	550.57	302	1	550.57	550.57	wandern	wandern	NA
10213	420	L2	female	21	27	4	1	Morphological	Identity	457.21	302	1	457.21	457.21	wandern	wandern	NA
10213	404	L2	female	27	23	4	1	Morphological	Identity	722.69	302	1	722.69	722.69	wandern	wandern	NA
10213	424	L2	female	31	25	4	2	Morphological	Identity	737.32	99	1	737.32	737.32	wandern	wandern	NA
10213	436	L2	female	29	29	4	1	Morphological	Identity	531.95	302	1	531.95	531.95	wandern	wandern	NA
10213	431	L2	female	29	25	4	2	Morphological	Identity	802.76	99	1	802.76	802.76	wandern	wandern	NA
10213	448	L2	female	26	20	4	1	Morphological	Identity	516.2	302	1	516.2	516.2	wandern	wandern	NA
10213	336	L1	female	22	NA	4	1	Morphological	Identity	441.04	302	1	441.04	441.04	wandern	wandern	NA
10213	322	L1	female	24	30	4	1	Morphological	Identity	469.09	302	1	469.09	469.09	wandern	wandern	NA
10214	417	L2	female	32	28	1	1	Morphological	Inflected	696.99	302	1	696.99	696.99	gewandert	wandern	NA
10214	302	L1	female	25	29	1	1	Morphological	Inflected	549.07	302	1	549.07	549.07	gewandert	wandern	NA
10214	305	L1	male	39	29	1	2	Morphological	Inflected	731.1	99	1	731.1	731.1	gewandert	wandern	NA
10214	401	L2	female	28	23	1	1	Morphological	Inflected	778.4	302	1	778.4	778.4	gewandert	wandern	NA
10214	405	L2	female	27	27	1	2	Morphological	Inflected	678.09	99	1	678.09	678.09	gewandert	wandern	NA
10214	425	L2	female	26	27	1	1	Morphological	Inflected	484.04	302	1	484.04	484.04	gewandert	wandern	NA
10214	301	L1	female	25	30	1	1	Morphological	Inflected	512.83	302	1	512.83	512.83	gewandert	wandern	NA
10214	307	L1	female	29	28	1	2	Morphological	Inflected	888.28	99	1	888.28	888.28	gewandert	wandern	NA
10214	433	L2	male	23	23	1	1	Morphological	Inflected	450.97	302	1	450.97	450.97	gewandert	wandern	NA
10214	303	L1	female	18	28	1	1	Morphological	Inflected	362.59	302	1	362.59	362.59	gewandert	wandern	NA
10214	333	L1	female	20	27	1	1	Morphological	Inflected	500	302	1	500	500	gewandert	wandern	NA
10214	442	L2	female	28	29	1	2	Morphological	Inflected	498.93	99	1	498.93	498.93	gewandert	wandern	NA
10214	337	L1	female	21	NA	1	2	Morphological	Inflected	743.81	99	1	743.81	743.81	gewandert	wandern	NA
10214	409	L2	female	30	22	1	1	Morphological	Inflected	842.3	302	1	842.3	842.3	gewandert	wandern	NA
10214	306	L1	female	22	29	1	2	Morphological	Inflected	638.99	99	1	638.99	638.99	gewandert	wandern	NA
10214	445	L2	female	20	23	1	1	Morphological	Inflected	631.26	302	1	631.26	631.26	gewandert	wandern	NA
10214	329	L1	female	21	NA	1	2	Morphological	Inflected	601.72	99	1	601.72	601.72	gewandert	wandern	NA
10214	421	L2	female	25	29	1	2	Morphological	Inflected	583.75	99	1	583.75	583.75	gewandert	wandern	NA
10214	432	L2	male	32	24	1	2	Morphological	Inflected	528.77	99	1	528.77	528.77	gewandert	wandern	NA
10214	413	L2	female	22	22	1	2	Morphological	Inflected	861.82	99	1	861.82	861.82	gewandert	wandern	NA
10214	304	L1	female	24	29	1	1	Morphological	Inflected	523.68	302	1	523.68	523.68	gewandert	wandern	NA
10214	437	L2	female	29	29	1	2	Morphological	Inflected	911.56	99	1	911.56	911.56	gewandert	wandern	NA
10221	320	L1	male	21	28	3	2	Morphological	Derived	528.12	91	1	528.12	528.12	Forderung	fordern	NA
10221	315	L1	female	22	29	3	1	Morphological	Derived	504.84	310	1	504.84	504.84	Forderung	fordern	NA
10221	321	L1	female	23	29	3	2	Morphological	Derived	471.93	91	1	471.93	471.93	Forderung	fordern	NA
10221	316	L1	female	20	28	3	1	Morphological	Derived	454.1	310	1	454.1	454.1	Forderung	fordern	NA
10221	423	L2	female	37	23	3	2	Morphological	Derived	716.01	91	1	716.01	716.01	Forderung	fordern	NA
10221	331	L1	female	25	29	3	2	Morphological	Derived	433.69	91	1	433.69	433.69	Forderung	fordern	NA
10221	319	L1	male	26	29	3	2	Morphological	Derived	1020.81	91	1	1020.81	1020.81	Forderung	fordern	NA
10221	317	L1	female	19	29	3	1	Morphological	Derived	518.57	310	1	518.57	518.57	Forderung	fordern	NA
10221	403	L2	female	32	27	3	1	Morphological	Derived	618.75	310	1	618.75	618.75	Forderung	fordern	NA
10221	407	L2	female	30	30	3	2	Morphological	Derived	695.23	91	1	695.23	695.23	Forderung	fordern	NA
10221	435	L2	male	37	27	3	1	Morphological	Derived	725.16	310	1	725.16	725.16	Forderung	fordern	NA
10221	427	L2	female	21	23	3	1	Morphological	Derived	575.95	310	1	575.95	575.95	Forderung	fordern	NA
10221	443	L2	female	22	21	3	2	Morphological	Derived	494.45	91	0	NA	NA	Forderung	fordern	NA
10221	410	L2	male	24	26	3	1	Morphological	Derived	593.03	310	1	593.03	593.03	Forderung	fordern	NA
10221	335	L1	female	23	29	3	1	Morphological	Derived	730.99	310	1	730.99	730.99	Forderung	fordern	NA
10221	430	L2	female	24	27	3	2	Morphological	Derived	658.87	91	1	658.87	658.87	Forderung	fordern	NA
10221	415	L2	female	25	23	3	2	Morphological	Derived	1339.74	91	1	1339.74	1339.74	Forderung	fordern	NA
10221	447	L2	female	37	24	3	1	Morphological	Derived	658.19	310	1	658.19	658.19	Forderung	fordern	NA
10221	340	L1	female	24	NA	3	2	Morphological	Derived	1035.24	91	1	1035.24	1035.24	Forderung	fordern	NA
10221	318	L1	female	25	29	3	1	Morphological	Derived	805.67	310	1	805.67	805.67	Forderung	fordern	NA
10221	440	L2	female	24	24	3	2	Morphological	Derived	909.19	91	1	909.19	909.19	Forderung	fordern	NA
10221	419	L2	female	23	28	3	1	Morphological	Derived	528.49	310	1	528.49	528.49	Forderung	fordern	NA
10222	428	L2	female	26	25	4	1	Morphological	Unrelated	485.08	310	1	485.08	485.08	Artikel	fordern	NA
10222	336	L1	female	22	NA	4	1	Morphological	Unrelated	759.01	310	1	759.01	759.01	Artikel	fordern	NA
10222	448	L2	female	26	20	4	1	Morphological	Unrelated	606.03	310	1	606.03	606.03	Artikel	fordern	NA
10222	424	L2	female	31	25	4	2	Morphological	Unrelated	731.18	91	1	731.18	731.18	Artikel	fordern	NA
10222	441	L2	female	22	24	4	2	Morphological	Unrelated	1302.8	91	1	1302.8	1302.8	Artikel	fordern	NA
10222	436	L2	female	29	29	4	1	Morphological	Unrelated	657.97	310	1	657.97	657.97	Artikel	fordern	NA
10222	332	L1	female	24	29	4	2	Morphological	Unrelated	504.86	91	1	504.86	504.86	Artikel	fordern	NA
10222	416	L2	male	20	29	4	2	Morphological	Unrelated	515.05	91	1	515.05	515.05	Artikel	fordern	NA
10222	431	L2	female	29	25	4	2	Morphological	Unrelated	780.81	91	1	780.81	780.81	Artikel	fordern	NA
10222	326	L1	female	29	28	4	2	Morphological	Unrelated	597.49	91	1	597.49	597.49	Artikel	fordern	NA
10222	408	L2	female	31	28	4	2	Morphological	Unrelated	776.96	91	1	776.96	776.96	Artikel	fordern	NA
10222	325	L1	female	20	29	4	1	Morphological	Unrelated	682.57	310	1	682.57	682.57	Artikel	fordern	NA
10222	412	L2	female	20	26	4	1	Morphological	Unrelated	1893.66	310	1	1893.66	NA	Artikel	fordern	NA
10222	327	L1	female	27	29	4	2	Morphological	Unrelated	477.95	91	1	477.95	477.95	Artikel	fordern	NA
10222	323	L1	female	23	29	4	1	Morphological	Unrelated	689	310	1	689	689	Artikel	fordern	NA
10222	328	L1	female	21	30	4	2	Morphological	Unrelated	725.69	91	0	NA	NA	Artikel	fordern	NA
10222	338	L1	male	28	28	4	2	Morphological	Unrelated	523.93	91	1	523.93	523.93	Artikel	fordern	NA
10222	420	L2	female	21	27	4	1	Morphological	Unrelated	462.95	310	1	462.95	462.95	Artikel	fordern	NA
10222	444	L2	female	22	25	4	2	Morphological	Unrelated	620.61	91	1	620.61	620.61	Artikel	fordern	NA
10222	322	L1	female	24	30	4	1	Morphological	Unrelated	802.83	310	1	802.83	802.83	Artikel	fordern	NA
10222	324	L1	female	24	25	4	1	Morphological	Unrelated	580.13	310	1	580.13	580.13	Artikel	fordern	NA
10222	404	L2	female	27	23	4	1	Morphological	Unrelated	912.49	310	1	912.49	912.49	Artikel	fordern	NA
10223	425	L2	female	26	27	1	1	Morphological	Identity	601.92	310	1	601.92	601.92	fordern	fordern	NA
10223	329	L1	female	21	NA	1	2	Morphological	Identity	747.72	91	1	747.72	747.72	fordern	fordern	NA
10223	437	L2	female	29	29	1	2	Morphological	Identity	889.6	91	1	889.6	889.6	fordern	fordern	NA
10223	445	L2	female	20	23	1	1	Morphological	Identity	473	310	1	473	473	fordern	fordern	NA
10223	442	L2	female	28	29	1	2	Morphological	Identity	521.03	91	1	521.03	521.03	fordern	fordern	NA
10223	433	L2	male	23	23	1	1	Morphological	Identity	440.9	310	1	440.9	440.9	fordern	fordern	NA
10223	337	L1	female	21	NA	1	2	Morphological	Identity	769.88	91	1	769.88	769.88	fordern	fordern	NA
10223	401	L2	female	28	23	1	1	Morphological	Identity	688.29	310	1	688.29	688.29	fordern	fordern	NA
10223	409	L2	female	30	22	1	1	Morphological	Identity	880.17	310	1	880.17	880.17	fordern	fordern	NA
10223	305	L1	male	39	29	1	2	Morphological	Identity	661.48	91	1	661.48	661.48	fordern	fordern	NA
10223	302	L1	female	25	29	1	1	Morphological	Identity	498.71	310	1	498.71	498.71	fordern	fordern	NA
10223	413	L2	female	22	22	1	2	Morphological	Identity	687.95	91	1	687.95	687.95	fordern	fordern	NA
10223	301	L1	female	25	30	1	1	Morphological	Identity	446.55	310	1	446.55	446.55	fordern	fordern	NA
10223	306	L1	female	22	29	1	2	Morphological	Identity	473.3	91	1	473.3	473.3	fordern	fordern	NA
10223	333	L1	female	20	27	1	1	Morphological	Identity	464.57	310	1	464.57	464.57	fordern	fordern	NA
10223	421	L2	female	25	29	1	2	Morphological	Identity	529.76	91	1	529.76	529.76	fordern	fordern	NA
10223	405	L2	female	27	27	1	2	Morphological	Identity	696.08	91	1	696.08	696.08	fordern	fordern	NA
10223	303	L1	female	18	28	1	1	Morphological	Identity	400.42	310	1	400.42	400.42	fordern	fordern	NA
10223	432	L2	male	32	24	1	2	Morphological	Identity	651.07	91	1	651.07	651.07	fordern	fordern	NA
10223	304	L1	female	24	29	1	1	Morphological	Identity	369.45	310	1	369.45	369.45	fordern	fordern	NA
10223	417	L2	female	32	28	1	1	Morphological	Identity	672.31	310	1	672.31	672.31	fordern	fordern	NA
10223	307	L1	female	29	28	1	2	Morphological	Identity	978.6	91	1	978.6	978.6	fordern	fordern	NA
10224	406	L2	female	26	28	2	2	Morphological	Inflected	652.48	91	1	652.48	652.48	gefordert	fordern	NA
10224	330	L1	female	21	30	2	2	Morphological	Inflected	637.91	91	1	637.91	637.91	gefordert	fordern	NA
10224	334	L1	female	26	30	2	1	Morphological	Inflected	440.43	310	1	440.43	440.43	gefordert	fordern	NA
10224	422	L2	female	33	28	2	2	Morphological	Inflected	793.19	91	1	793.19	793.19	gefordert	fordern	NA
10224	402	L2	male	26	29	2	1	Morphological	Inflected	666.06	310	1	666.06	666.06	gefordert	fordern	NA
10224	312	L1	female	19	28	2	2	Morphological	Inflected	432.86	91	1	432.86	432.86	gefordert	fordern	NA
10224	438	L2	female	25	28	2	2	Morphological	Inflected	666.93	91	1	666.93	666.93	gefordert	fordern	NA
10224	339	L1	female	20	NA	2	2	Morphological	Inflected	768.33	91	1	768.33	768.33	gefordert	fordern	NA
10224	418	L2	female	28	28	2	1	Morphological	Inflected	559.83	310	1	559.83	559.83	gefordert	fordern	NA
10224	414	L2	female	26	22	2	2	Morphological	Inflected	916.11	91	1	916.11	916.11	gefordert	fordern	NA
10224	310	L1	male	23	28	2	1	Morphological	Inflected	515.59	310	1	515.59	515.59	gefordert	fordern	NA
10224	426	L2	female	27	26	2	1	Morphological	Inflected	590.88	310	1	590.88	590.88	gefordert	fordern	NA
10224	311	L1	female	23	28	2	1	Morphological	Inflected	505.36	310	1	505.36	505.36	gefordert	fordern	NA
10224	439	L2	male	25	26	2	2	Morphological	Inflected	576.08	91	1	576.08	576.08	gefordert	fordern	NA
10224	446	L2	female	27	30	2	1	Morphological	Inflected	636.57	310	1	636.57	636.57	gefordert	fordern	NA
10224	314	L1	female	23	27	2	2	Morphological	Inflected	481.25	91	1	481.25	481.25	gefordert	fordern	NA
10224	434	L2	female	44	27	2	1	Morphological	Inflected	842.13	310	1	842.13	842.13	gefordert	fordern	NA
10224	411	L2	female	31	27	2	1	Morphological	Inflected	568.52	310	1	568.52	568.52	gefordert	fordern	NA
10224	308	L1	female	30	29	2	1	Morphological	Inflected	563.23	310	1	563.23	563.23	gefordert	fordern	NA
10224	429	L2	female	26	27	2	2	Morphological	Inflected	826.77	91	1	826.77	826.77	gefordert	fordern	NA
10224	309	L1	male	23	30	2	1	Morphological	Inflected	623.24	310	0	NA	NA	gefordert	fordern	NA
10224	313	L1	female	26	27	2	2	Morphological	Inflected	661.11	91	1	661.11	661.11	gefordert	fordern	NA
10231	435	L2	male	37	27	3	1	Morphological	Derived	658.16	333	1	658.16	658.16	Sammlung	sammeln	NA
10231	335	L1	female	23	29	3	1	Morphological	Derived	1005.85	333	1	1005.85	1005.85	Sammlung	sammeln	NA
10231	419	L2	female	23	28	3	1	Morphological	Derived	437.48	333	1	437.48	437.48	Sammlung	sammeln	NA
10231	315	L1	female	22	29	3	1	Morphological	Derived	517.29	333	1	517.29	517.29	Sammlung	sammeln	NA
10231	447	L2	female	37	24	3	1	Morphological	Derived	667.21	333	1	667.21	667.21	Sammlung	sammeln	NA
10231	423	L2	female	37	23	3	2	Morphological	Derived	929.06	68	1	929.06	929.06	Sammlung	sammeln	NA
10231	440	L2	female	24	24	3	2	Morphological	Derived	656.89	68	1	656.89	656.89	Sammlung	sammeln	NA
10231	340	L1	female	24	NA	3	2	Morphological	Derived	806.25	68	1	806.25	806.25	Sammlung	sammeln	NA
10231	407	L2	female	30	30	3	2	Morphological	Derived	602.25	68	1	602.25	602.25	Sammlung	sammeln	NA
10231	430	L2	female	24	27	3	2	Morphological	Derived	749.75	68	1	749.75	749.75	Sammlung	sammeln	NA
10231	427	L2	female	21	23	3	1	Morphological	Derived	715.58	333	1	715.58	715.58	Sammlung	sammeln	NA
10231	410	L2	male	24	26	3	1	Morphological	Derived	638.04	333	1	638.04	638.04	Sammlung	sammeln	NA
10231	316	L1	female	20	28	3	1	Morphological	Derived	410.54	333	1	410.54	410.54	Sammlung	sammeln	NA
10231	319	L1	male	26	29	3	2	Morphological	Derived	648.35	68	1	648.35	648.35	Sammlung	sammeln	NA
10231	320	L1	male	21	28	3	2	Morphological	Derived	579.66	68	1	579.66	579.66	Sammlung	sammeln	NA
10231	331	L1	female	25	29	3	2	Morphological	Derived	500.71	68	1	500.71	500.71	Sammlung	sammeln	NA
10231	403	L2	female	32	27	3	1	Morphological	Derived	695.8	333	1	695.8	695.8	Sammlung	sammeln	NA
10231	415	L2	female	25	23	3	2	Morphological	Derived	985.42	68	1	985.42	985.42	Sammlung	sammeln	NA
10231	318	L1	female	25	29	3	1	Morphological	Derived	506.15	333	1	506.15	506.15	Sammlung	sammeln	NA
10231	443	L2	female	22	21	3	2	Morphological	Derived	413.48	68	0	NA	NA	Sammlung	sammeln	NA
10231	317	L1	female	19	29	3	1	Morphological	Derived	498.92	333	1	498.92	498.92	Sammlung	sammeln	NA
10231	321	L1	female	23	29	3	2	Morphological	Derived	555.43	68	1	555.43	555.43	Sammlung	sammeln	NA
10232	424	L2	female	31	25	4	2	Morphological	Unrelated	966.3	68	1	966.3	966.3	huebsch	sammeln	NA
10232	328	L1	female	21	30	4	2	Morphological	Unrelated	609.26	68	1	609.26	609.26	huebsch	sammeln	NA
10232	412	L2	female	20	26	4	1	Morphological	Unrelated	629.36	333	1	629.36	629.36	huebsch	sammeln	NA
10232	404	L2	female	27	23	4	1	Morphological	Unrelated	821.57	333	1	821.57	821.57	huebsch	sammeln	NA
10232	428	L2	female	26	25	4	1	Morphological	Unrelated	434.08	333	0	NA	NA	huebsch	sammeln	NA
10232	338	L1	male	28	28	4	2	Morphological	Unrelated	758.89	68	1	758.89	758.89	huebsch	sammeln	NA
10232	322	L1	female	24	30	4	1	Morphological	Unrelated	479.2	333	1	479.2	479.2	huebsch	sammeln	NA
10232	416	L2	male	20	29	4	2	Morphological	Unrelated	630.01	68	1	630.01	630.01	huebsch	sammeln	NA
10232	436	L2	female	29	29	4	1	Morphological	Unrelated	886.31	333	1	886.31	886.31	huebsch	sammeln	NA
10232	420	L2	female	21	27	4	1	Morphological	Unrelated	652.12	333	1	652.12	652.12	huebsch	sammeln	NA
10232	323	L1	female	23	29	4	1	Morphological	Unrelated	589.34	333	1	589.34	589.34	huebsch	sammeln	NA
10232	431	L2	female	29	25	4	2	Morphological	Unrelated	1359.81	68	1	1359.81	1359.81	huebsch	sammeln	NA
10232	336	L1	female	22	NA	4	1	Morphological	Unrelated	507.95	333	1	507.95	507.95	huebsch	sammeln	NA
10232	325	L1	female	20	29	4	1	Morphological	Unrelated	479.05	333	1	479.05	479.05	huebsch	sammeln	NA
10232	326	L1	female	29	28	4	2	Morphological	Unrelated	545.06	68	1	545.06	545.06	huebsch	sammeln	NA
10232	327	L1	female	27	29	4	2	Morphological	Unrelated	537.52	68	1	537.52	537.52	huebsch	sammeln	NA
10232	324	L1	female	24	25	4	1	Morphological	Unrelated	536.69	333	1	536.69	536.69	huebsch	sammeln	NA
10232	448	L2	female	26	20	4	1	Morphological	Unrelated	694.25	333	1	694.25	694.25	huebsch	sammeln	NA
10232	444	L2	female	22	25	4	2	Morphological	Unrelated	1052.31	68	1	1052.31	1052.31	huebsch	sammeln	NA
10232	332	L1	female	24	29	4	2	Morphological	Unrelated	563.82	68	1	563.82	563.82	huebsch	sammeln	NA
10232	408	L2	female	31	28	4	2	Morphological	Unrelated	563.89	68	1	563.89	563.89	huebsch	sammeln	NA
10232	441	L2	female	22	24	4	2	Morphological	Unrelated	846.73	68	1	846.73	846.73	huebsch	sammeln	NA
10233	303	L1	female	18	28	1	1	Morphological	Identity	444.85	333	1	444.85	444.85	sammeln	sammeln	NA
10233	401	L2	female	28	23	1	1	Morphological	Identity	717.29	333	1	717.29	717.29	sammeln	sammeln	NA
10233	442	L2	female	28	29	1	2	Morphological	Identity	595.93	68	1	595.93	595.93	sammeln	sammeln	NA
10233	445	L2	female	20	23	1	1	Morphological	Identity	507.15	333	1	507.15	507.15	sammeln	sammeln	NA
10233	405	L2	female	27	27	1	2	Morphological	Identity	547.13	68	1	547.13	547.13	sammeln	sammeln	NA
10233	337	L1	female	21	NA	1	2	Morphological	Identity	684.88	68	1	684.88	684.88	sammeln	sammeln	NA
10233	302	L1	female	25	29	1	1	Morphological	Identity	623.28	333	1	623.28	623.28	sammeln	sammeln	NA
10233	425	L2	female	26	27	1	1	Morphological	Identity	527	333	1	527	527	sammeln	sammeln	NA
10233	307	L1	female	29	28	1	2	Morphological	Identity	678.22	68	1	678.22	678.22	sammeln	sammeln	NA
10233	304	L1	female	24	29	1	1	Morphological	Identity	589.86	333	1	589.86	589.86	sammeln	sammeln	NA
10233	306	L1	female	22	29	1	2	Morphological	Identity	412.81	68	1	412.81	412.81	sammeln	sammeln	NA
10233	432	L2	male	32	24	1	2	Morphological	Identity	510.09	68	1	510.09	510.09	sammeln	sammeln	NA
10233	437	L2	female	29	29	1	2	Morphological	Identity	620.62	68	1	620.62	620.62	sammeln	sammeln	NA
10233	413	L2	female	22	22	1	2	Morphological	Identity	1042.25	68	1	1042.25	1042.25	sammeln	sammeln	NA
10233	305	L1	male	39	29	1	2	Morphological	Identity	665.64	68	1	665.64	665.64	sammeln	sammeln	NA
10233	433	L2	male	23	23	1	1	Morphological	Identity	469.88	333	1	469.88	469.88	sammeln	sammeln	NA
10233	301	L1	female	25	30	1	1	Morphological	Identity	459	333	1	459	459	sammeln	sammeln	NA
10233	417	L2	female	32	28	1	1	Morphological	Identity	685.29	333	1	685.29	685.29	sammeln	sammeln	NA
10233	409	L2	female	30	22	1	1	Morphological	Identity	992.68	333	1	992.68	992.68	sammeln	sammeln	NA
[truncated: 33,201 more rows]
